# Supplementary material for: Single-cell RNA sequencing identifies distinct mouse medial ganglionic eminence cell types
Source: Sci Rep. 2017 Mar 31;7:45656. doi: 10.1038/srep45656 (PMC5374502; doi:10.1038/srep45656)
Supplement: Supplementary Tables [file srep45656-s2.xls]

## Sheet: Table of Contents
Supplementary Tables
Table 1: Overview of all single cell experiments from in vitro ES cells (Exp 1-7) and in vivo MGE cells (Exp 8-20)
Table 2: DE genes between E11.5 proliferating neural progenitors and immature neurons
Table 3: GO analysis of E11.5 embryonic MGE.
Table 4: Genes significantly associated with any of the first four principal components from the PCA analysis of all MGE proliferating neural progenitors
Table 5: Genes significantly associated with any of the first four principal components from the PCA analysis of all MGE immature neurons
Table 6: Cell-type markers derived from Linnarson Lab Single-Cell RNA-seq (GSE60361, Zeisel et al (2015))
Table 7: DE genes between in vitro D12 GFP+ cells and D12 unsorted cells
Table 8: GO analysis of differentiated ES cells.
Table 9: Genes that are significantly (P<=0.05) down-regulated (negative log2(FC)) or upregulated (positive log2(FC) in the in vitro system compared to the in vivo system

## Sheet: Table 1
Table 1: Overview of all single cell experiments from in vivo MGE cells (Exp 1-14) and in vitro ES cells (Exp 14-20)
Exp	Cell types	Cell diameter ( µm)	C1 IFC chip size	Cell viability	# single cells captured
1	MGE E11.5	13.02	small	0.947	59
2	MGE E11.5	11.59	small	0.971	54
3	MGE E13.5	12.81	small	0.982	69
4	MGE E13.5	12.34	small	0.989	50
5	MGE E13.5	13.14	small	0.99	44
6	MGE E13.5	13.14	small	0.98	24
7	MGE E13.5	12.13	small	0.987	57
8	MGE E15.5	12.03	small	0.978	48
9	MGE E15.5	12.19	small	0.983	59
10	MGE E15.5	11.65	small	0.966	59
11	MGE E17.5	11.76	small	0.978	58
12	MGE E17.5	NA	small	NA	44
13	MGE E17.5	11.65	small	0.967	56
14	D0, ES	14.39	medium	0.967	83
15	D12, unsorted	10.73	small	0.901	74
16	D12, unsorted	11.89	small	0.933	74
17	D12, unsorted	12.82	small	0.933	62
18	D12, GFP+	NA	small	NA	59
19	D12, GFP+	10.78	small	0.857	60
20	D12, GFP+	11.41	small	0.969	67

## Sheet: Table 2
Table 2: DE genes between E11.5 proliferating neural progenitors and immature neurons
Gene Symbol	Gene annotation	log2(fold change) immature-proliferating	adjusted P-value	Med. nRPKM of proliferating cells	Med. nRPKM of immature neurons
Fabp7	fatty acid binding protein 7, brain	-16.6	2.97e-10	390	0
Pbk	PDZ binding kinase	-16.1	2.02e-09	279	0
Rfc4	replication factor C (activator 1) 4	-15.6	1.84e-07	199	0
Pdpn	podoplanin	-15.5	1.64e-10	183	0
Cks1b	CDC28 protein kinase 1b	-15.5	4.28e-10	176	0
Tipin	timeless interacting protein	-15.5	5.4e-06	183	0
Cdca8	cell division cycle associated 8	-15.3	1.21e-08	155	0
Hist1h4d	histone cluster 1, H4d	-15.3	5.85e-07	155	0
Cdca3	cell division cycle associated 3	-15	1.63e-06	131	0
Dctpp1	dCTP pyrophosphatase 1	-15	1.96e-06	132	0
Spc25	SPC25, NDC80 kinetochore complex component, homolog (S. cerevisiae)	-14.9	2.35e-07	118	0
Pttg1	pituitary tumor-transforming gene 1	-14.8	1.66e-09	109	0
Ube2c	ubiquitin-conjugating enzyme E2C	-14.8	2.17e-06	114	0
Zfp367	zinc finger protein 367	-14.6	4.86e-08	95.4	0
Psat1	phosphoserine aminotransferase 1	-14.5	1.24e-06	92.6	0
Prc1	protein regulator of cytokinesis 1	-14.5	8.37e-05	88	0
Prdx4	peroxiredoxin 4	-14.4	8.9e-09	87.2	0
Kif22	kinesin family member 22	-14.2	1.94e-07	76.5	0
Ednrb	endothelin receptor type B	-14.2	6.02e-07	75.1	0
Hat1	histone aminotransferase 1	-14.1	1.01e-09	313	0.0427
2810417H13Rik	RIKEN cDNA 2810417H13 gene	-14	1.65e-11	66.3	0
Mcm6	minichromosome maintenance deficient 6 (MIS5 homolog, S. pombe) (S. cerevisiae)	-14	5.45e-06	65.3	0
Psmg4	proteasome (prosome, macropain) assembly chaperone 4	-14	0.00196	62.8	0
Pole3	polymerase (DNA directed), epsilon 3 (p17 subunit)	-14	0.0154	65.1	0
LOC102641810	phosphoserine aminotransferase-like	-13.9	1.63e-06	64.6	0
Etfa	electron transferring flavoprotein, alpha polypeptide	-13.9	6.03e-06	61.6	0
Gmnn	geminin	-13.8	2.32e-07	55	0
Tpx2	TPX2, microtubule-associated protein homolog (Xenopus laevis)	-13.7	3.31e-07	53.2	0
Mcm5	minichromosome maintenance deficient 5, cell division cycle 46 (S. cerevisiae)	-13.7	5.4e-07	52.7	0
Sparc	secreted acidic cysteine rich glycoprotein	-13.7	2.18e-06	53	0
Nusap1	nucleolar and spindle associated protein 1	-13.6	1.39e-07	49.2	0
Siva1	SIVA1, apoptosis-inducing factor	-13.6	8.11e-07	47.9	0
Ccnb2	cyclin B2	-13.6	1.81e-05	49.2	0
Nde1	nuclear distribution gene E homolog 1 (A nidulans)	-13.5	1.31e-08	44.8	0
Lsm2	LSM2 homolog, U6 small nuclear RNA associated (S. cerevisiae)	-13.5	1.48e-06	46.3	0
Nup37	nucleoporin 37	-13.5	6.16e-05	46.2	0
Wdr83os	WD repeat domain 83 opposite strand	-13.5	0.000958	46.9	0
Birc5	baculoviral IAP repeat-containing 5	-13.4	3.31e-08	43.6	0
Cdk1	cyclin-dependent kinase 1	-13.4	1.99e-06	42.1	0
Ckap2l	cytoskeleton associated protein 2-like	-13.4	1e-05	42.9	0
Gm15210	predicted gene 15210	-13.4	2.29e-05	43.9	0
Pmf1	polyamine-modulated factor 1	-13.4	0.00137	43.6	0
Hmgn5	high-mobility group nucleosome binding domain 5	-13.3	1.24e-11	38.4	0
LOC102641890	guanine nucleotide-binding protein G(I)/G(S)/G(O) subunit gamma-5-like	-13.3	5.83e-08	38.6	0
Mir6904	microRNA mir-6904	-13.3	0.00015	40.7	0
Uhrf1	ubiquitin-like, containing PHD and RING finger domains, 1	-13.2	8.06e-11	35.7	0
LOC102642859	guanine nucleotide-binding protein G(I)/G(S)/G(O) subunit gamma-5-like	-13.2	4.94e-08	37.8	0
Pcna	proliferating cell nuclear antigen	-13.2	6.42e-08	37.5	0
Vrk1	vaccinia related kinase 1	-13.2	0.000164	37.6	0
Ccnb1	cyclin B1	-13.1	2.05e-08	33.3	0
Mcm3	minichromosome maintenance deficient 3 (S. cerevisiae)	-13.1	2.82e-08	33.8	0
Mki67	antigen identified by monoclonal antibody Ki 67	-13.1	5.94e-08	34.1	0
Kif11	kinesin family member 11	-13.1	4.69e-06	33.8	0
Tacc3	transforming, acidic coiled-coil containing protein 3	-13.1	2.37e-05	35.7	0
Ncaph	non-SMC condensin I complex, subunit H	-13.1	0.000303	33.9	0
Spc24	SPC24, NDC80 kinetochore complex component, homolog (S. cerevisiae)	-13	1.79e-10	32.7	0
Mcm2	minichromosome maintenance deficient 2 mitotin (S. cerevisiae)	-13	1.65e-06	31.7	0
Cenpa	centromere protein A	-13	7.25e-05	32.7	0
Fbxo5	F-box protein 5	-13	0.000101	32	0
Larp7	La ribonucleoprotein domain family, member 7	-12.9	0.000146	28.9	0
Sox2	SRY (sex determining region Y)-box 2	-12.8	2.66e-07	28.6	0
Fam64a	family with sequence similarity 64, member A	-12.8	3.71e-05	28.2	0
Ppie	peptidylprolyl isomerase E (cyclophilin E)	-12.8	0.00852	29.5	0
Plk1	polo-like kinase 1	-12.7	0.000297	25.8	0
Cenpe	centromere protein E	-12.6	1.79e-07	24	0
Cenpf	centromere protein F	-12.6	3.99e-07	24.4	0
1810037I17Rik	RIKEN cDNA 1810037I17 gene	-12.6	2.3e-06	23.9	0
Cdk6	cyclin-dependent kinase 6	-12.6	1.24e-05	23.8	0
Oat	ornithine aminotransferase	-12.6	1.71e-05	25.2	0
Tyms	thymidylate synthase	-12.6	0.000169	24.1	0
Snx5	sorting nexin 5	-12.6	0.00387	24.5	0
Tead2	TEA domain family member 2	-12.5	6.07e-08	22.5	0
Racgap1	Rac GTPase-activating protein 1	-12.5	8.61e-05	23.4	0
Bub1	budding uninhibited by benzimidazoles 1 homolog (S. cerevisiae)	-12.4	2.47e-07	20.8	0
2810025M15Rik	RIKEN cDNA 2810025M15 gene	-12.4	0.00758	21.5	0
Cdc20	cell division cycle 20	-12.4	0.00811	22.1	0
2610001J05Rik	RIKEN cDNA 2610001J05 gene	-12.3	7.62e-05	19.4	0
Mis18bp1	MIS18 binding protein 1	-12.3	9.64e-05	19.8	0
Hn1l	hematological and neurological expressed 1-like	-12.3	0.000144	20.8	0
Pbdc1	polysaccharide biosynthesis domain containing 1	-12.3	0.000455	19.4	0
Smim11	small integral membrane protein 11	-12.3	0.00319	20.4	0
Adk	adenosine kinase	-12.3	0.0312	19.9	0
Notch1	notch 1	-12.2	7e-11	17.8	0
Tox3	TOX high mobility group box family member 3	-12.2	0.000667	18.9	0
Rrm2	ribonucleotide reductase M2	-12.1	1.84e-12	472	0.111
Gm2573	predicted gene 2573	-12.1	0.000388	17.7	0
LOC102641464	prostaglandin E synthase 3-like	-12.1	0.000633	17	0
Dkc1	dyskeratosis congenita 1, dyskerin	-12.1	0.000834	16.8	0
H2afx	H2A histone family, member X	-12.1	0.0025	17.5	0
Gng5	guanine nucleotide binding protein (G protein), gamma 5	-12	5.22e-08	16.2	0
Hmga1-rs1	high mobility group AT-hook I, related sequence 1	-12	3.98e-05	16	0
Phgdh	3-phosphoglycerate dehydrogenase	-11.9	2.8e-12	15.4	0
AV051173	expressed sequence AV051173	-11.9	3.91e-10	15	0
Rpa2	replication protein A2	-11.9	3.71e-07	15.1	0
Exosc7	exosome component 7	-11.9	0.0193	15.3	0
Nes	nestin	-11.8	1.23e-07	14.5	0
Cenpw	centromere protein W	-11.8	2.78e-07	14.1	0
Cdca2	cell division cycle associated 2	-11.8	4.77e-07	14.3	0
Ppap2b	phosphatidic acid phosphatase type 2B	-11.8	2.5e-06	13.6	0
Rnaseh2c	ribonuclease H2, subunit C	-11.8	5.15e-05	14.2	0
Atad2	ATPase family, AAA domain containing 2	-11.7	3.74e-09	12.8	0
Nuf2	NUF2, NDC80 kinetochore complex component, homolog (S. cerevisiae)	-11.7	6.64e-09	12.9	0
Myo10	myosin X	-11.7	1.79e-08	13.3	0
Top2a	topoisomerase (DNA) II alpha	-11.7	2.21e-08	209	0.0604
Ncapg	non-SMC condensin I complex, subunit G	-11.7	7.23e-05	41.8	0.021
Timm50	translocase of inner mitochondrial membrane 50	-11.7	0.0012	12.7	0
Ezr	ezrin	-11.6	1.26e-06	12	0
Lix1	limb expression 1 homolog (chicken)	-11.6	1.75e-05	11.9	0
Cenpm	centromere protein M	-11.6	8.38e-05	12.3	0
Ect2	ect2 oncogene	-11.6	0.000242	12.3	0
Cdca7	cell division cycle associated 7	-11.5	2.87e-09	40.5	0.0263
Hmga1	high mobility group AT-hook 1	-11.5	6.39e-07	11.2	0
Tcf7l2	transcription factor 7 like 2, T cell specific, HMG box	-11.5	7.88e-07	11	0
Ptbp1	polypyrimidine tract binding protein 1	-11.5	9.82e-07	11.1	0
Lmo1	LIM domain only 1	-11.5	2.45e-06	11.3	0
Tk1	thymidine kinase 1	-11.5	1.31e-05	11.3	0
Haus1	HAUS augmin-like complex, subunit 1	-11.5	0.000209	11.1	0
Jam3	junction adhesion molecule 3	-11.5	0.00246	11.8	0
Pold3	polymerase (DNA-directed), delta 3, accessory subunit	-11.5	0.0298	11.3	0
Notch2	notch 2	-11.4	7.54e-10	10.8	0
Hells	helicase, lymphoid specific	-11.4	1.5e-08	10.8	0
Cit	citron	-11.4	2.11e-07	11	0
Hist1h2ae	histone cluster 1, H2ae	-11.4	3.58e-05	10.6	0
Cenpk	centromere protein K	-11.4	0.000233	10.3	0
Zeb1	zinc finger E-box binding homeobox 1	-11.4	0.000318	10.2	0
Prim2	DNA primase, p58 subunit	-11.4	0.0111	10.5	0
Gm6195	predicted pseudogene 6195	-11.4	0.0153	10.7	0
Kif15	kinesin family member 15	-11.3	7.1e-08	9.92	0
Mad2l1	MAD2 mitotic arrest deficient-like 1	-11.3	3.95e-07	10.3	0
Hist1h1b	histone cluster 1, H1b	-11.3	0.000164	10.3	0
Incenp	inner centromere protein	-11.3	0.000641	10.2	0
Syce2	synaptonemal complex central element protein 2	-11.3	0.00288	10.2	0
Nudcd2	NudC domain containing 2	-11.3	0.0115	45	0.0415
Mrps28	mitochondrial ribosomal protein S28	-11.3	0.0186	9.83	0
LOC102641603	cyclin-dependent kinases regulatory subunit 2-like	-11.2	1.38e-09	9.07	0
Sgol1	shugoshin-like 1 (S. pombe)	-11.2	8.29e-07	9.23	0
Impdh2	inosine 5'-phosphate dehydrogenase 2	-11.2	3.21e-05	9.14	0
Gins1	GINS complex subunit 1 (Psf1 homolog)	-11.2	0.00077	9.39	0
LOC102639885	uncharacterized LOC102639885	-11.2	0.00463	9.48	0
Mt1	metallothionein 1	-11.2	0.00507	9.21	0
Sall3	sal-like 3 (Drosophila)	-11.1	4.85e-09	8.75	0
Akr1b3	aldo-keto reductase family 1, member B3 (aldose reductase)	-11.1	1.88e-06	8.94	0
Nxt1	NTF2-related export protein 1	-11.1	7.52e-06	8.53	0
Tead1	TEA domain family member 1	-11.1	1.89e-05	8.63	0
Sox2ot	SOX2 overlapping transcript (non-protein coding)	-11.1	0.00531	8.6	0
Spsb2	splA/ryanodine receptor domain and SOCS box containing 2	-11.1	0.0104	8.7	0
LOC102637566	guanine nucleotide-binding protein G(I)/G(S)/G(O) subunit gamma-5-like	-11	7.87e-09	7.96	0
Casc5	cancer susceptibility candidate 5	-11	8.49e-08	7.97	0
Yap1	yes-associated protein 1	-11	1.77e-06	8.22	0
1190002F15Rik	RIKEN cDNA 1190002F15 gene	-11	2.78e-05	7.97	0
Lyar	Ly1 antibody reactive clone	-11	0.00051	8.07	0
LOC102641187	HMG domain-containing protein 4-like	-11	0.00784	7.86	0
Msh2	mutS homolog 2 (E. coli)	-11	0.0191	7.96	0
Ldha	lactate dehydrogenase A	-10.9	6.19e-09	111	0.0583
C330027C09Rik	RIKEN cDNA C330027C09 gene	-10.9	4.48e-06	7.45	0
Cenpn	centromere protein N	-10.9	0.00294	7.86	0
Hmgxb4	HMG box domain containing 4	-10.9	0.00851	7.25	0
Ccnd2	cyclin D2	-10.8	5.55e-11	154	0.086
Peg12	paternally expressed 12	-10.8	4.47e-09	286	0.157
LOC102641341	U6 snRNA-associated Sm-like protein LSm5-like	-10.8	1.04e-08	7.01	0
Mcm10	minichromosome maintenance deficient 10 (S. cerevisiae)	-10.8	2.19e-06	7.42	0
Nfib	nuclear factor I/B	-10.8	1.16e-05	34.7	0.0192
Stag2	stromal antigen 2	-10.8	0.00117	6.86	0
Vim	vimentin	-10.7	2.21e-11	733	0.433
Knstrn	kinetochore-localized astrin/SPAG5 binding	-10.7	1.36e-06	6.62	0
Lap3	leucine aminopeptidase 3	-10.7	0.000601	6.71	0
Tkt	transketolase	-10.7	0.00887	6.61	0
Smc2	structural maintenance of chromosomes 2	-10.6	1.03e-06	58.9	0.0371
Tyms-ps	thymidylate synthase, pseudogene	-10.6	1.04e-06	6.25	0
Kif23	kinesin family member 23	-10.6	1.24e-05	6.01	0
Aurkb	aurora kinase B	-10.6	2.65e-05	6.19	0
Sox9	SRY (sex determining region Y)-box 9	-10.5	3e-10	117	0.0815
Dnah14	dynein, axonemal, heavy chain 14	-10.5	2.27e-09	28.7	0.0199
Melk	maternal embryonic leucine zipper kinase	-10.5	1.11e-08	5.7	0
Cdc25c	cell division cycle 25C	-10.5	0.00353	5.87	0
Rpl36al	ribosomal protein L36A-like	-10.5	0.0179	5.82	0
Mthfd2	methylenetetrahydrofolate dehydrogenase (NAD+ dependent), methenyltetrahydrofolate cyclohydrolase	-10.5	0.0458	5.62	0
Cks2	CDC28 protein kinase regulatory subunit 2	-10.4	1.82e-09	5.17	0
Aif1l	allograft inflammatory factor 1-like	-10.4	1.37e-05	5.31	0
Kif4	kinesin family member 4	-10.4	1.94e-05	5.33	0
Mcm4	minichromosome maintenance deficient 4 homolog (S. cerevisiae)	-10.4	5.4e-05	67.2	0.0494
Hdac1	histone deacetylase 1	-10.4	0.000162	5.16	0
Asf1a	anti-silencing function 1A histone chaperone	-10.4	0.000754	5.15	0
Mfng	MFNG O-fucosylpeptide 3-beta-N-acetylglucosaminyltransferase	-10.4	0.0319	22.1	0.0316
LOC102640775	cyclin-dependent kinases regulatory subunit 1-like	-10.3	4.26e-10	5.04	0
Anp32b-ps1	Bacidic (leucine-rich) nuclear phosphoprotein 32 family, member B, pseudogene 1	-10.3	6.95e-09	4.88	0
Rrm1	ribonucleotide reductase M1	-10.3	4.87e-06	134	0.103
Nbn	nibrin	-10.3	5.82e-05	5.08	0
Sox1	SRY (sex determining region Y)-box 1	-10.3	0.000162	4.96	0
Timeless	timeless circadian clock 1	-10.3	0.000233	4.85	0
Pola1	polymerase (DNA directed), alpha 1	-10.3	0.00329	4.95	0
Ftsj3	FtsJ homolog 3 (E. coli)	-10.3	0.0314	4.96	0
Smc4	structural maintenance of chromosomes 4	-10.2	6.04e-09	91.3	0.0814
Zfp36l1	zinc finger protein 36, C3H type-like 1	-10.2	5.69e-08	4.77	0
Dtl	denticleless homolog (Drosophila)	-10.2	8.04e-08	4.75	0
Haus6	HAUS augmin-like complex, subunit 6	-10.2	2.28e-06	5.14	0
Fen1	flap structure specific endonuclease 1	-10.2	9.05e-05	4.74	0
Dhfr	dihydrofolate reductase	-10.2	0.000129	4.67	0
Usp1	ubiquitin specific peptidase 1	-10.2	0.000901	4.86	0
LOC102641123	mitotic spindle assembly checkpoint protein MAD2A-like	-10.2	0.00132	4.82	0
Rfc5	replication factor C (activator 1) 5	-10.2	0.00166	4.77	0
LOC102641904	uncharacterized LOC102641904	-10.2	0.00689	4.72	0
Hmga2	high mobility group AT-hook 2	-10.1	9.61e-07	4.18	0
Ncapd2	non-SMC condensin I complex, subunit D2	-10	4.25e-07	4.1	0
Ptprz1	protein tyrosine phosphatase, receptor type Z, polypeptide 1	-10	1.24e-06	48.6	0.0459
Ndc80	NDC80 homolog, kinetochore complex component (S. cerevisiae)	-10	4.24e-06	4.02	0
Nudt5	nudix (nucleoside diphosphate linked moiety X)-type motif 5	-10	0.000236	60.3	0.0581
Esco2	establishment of cohesion 1 homolog 2 (S. cerevisiae)	-10	0.000273	4.43	0
Dnajc9	DnaJ (Hsp40) homolog, subfamily C, member 9	-9.97	4.2e-06	133	0.132
Aurka	aurora kinase A	-9.97	0.0315	3.94	0
Foxm1	forkhead box M1	-9.96	5.5e-07	3.9	0
Asrgl1	asparaginase like 1	-9.96	0.00452	4.2	0
Cenpq	centromere protein Q	-9.95	6.7e-06	3.94	0
Ccnd1	cyclin D1	-9.94	1.55e-08	152	0.155
Ak2	adenylate kinase 2	-9.93	7.64e-10	57.2	0.0586
LOC102642619	peroxiredoxin-6-like	-9.92	2.2e-07	337	0.348
Lbr	lamin B receptor	-9.91	3.65e-09	179	0.187
LOC102641276	guanine nucleotide-binding protein G(I)/G(S)/G(O) subunit gamma-5-like	-9.89	2.84e-07	3.71	0
Gm15776	predicted gene 15776	-9.88	2.84e-07	3.68	0
Rbbp8	retinoblastoma binding protein 8	-9.87	0.0388	3.65	0
Lsm5	LSM5 homolog, U6 small nuclear RNA associated (S. cerevisiae)	-9.86	6.51e-09	3.63	0
Hmmr	hyaluronan mediated motility receptor (RHAMM)	-9.83	0.00237	3.58	0
Nek6	NIMA (never in mitosis gene a)-related expressed kinase 6	-9.82	0.00627	3.52	0
Grb10	growth factor receptor bound protein 10	-9.8	6.36e-07	47.9	0.0537
Naa50	N(alpha)-acetyltransferase 50, NatE catalytic subunit	-9.8	0.000259	9.61	0.0148
Rbmxl1	RNA binding motif protein, X linked-like-1	-9.75	0.00115	3.42	0
LOC102641548	uncharacterized LOC102641548	-9.75	0.00394	3.43	0
Slc35a4	solute carrier family 35, member A4	-9.74	0.0238	3.35	0
Atad5	ATPase family, AAA domain containing 5	-9.74	0.0304	3.4	0
Ints4	integrator complex subunit 4	-9.74	0.037	3.34	0
Dbi	diazepam binding inhibitor	-9.73	5.61e-11	248	0.292
Prkd3	protein kinase D3	-9.73	0.000153	3.75	0
Spag5	sperm associated antigen 5	-9.71	2.61e-06	3.37	0
Fstl1	follistatin-like 1	-9.7	0.000261	3.39	0
Sephs1	selenophosphate synthetase 1	-9.7	0.00117	35	0.0422
Prim1	DNA primase, p49 subunit	-9.69	0.00212	3.23	0
Zbtb18	zinc finger and BTB domain containing 18	-9.58	1.51e-06	3.13	0
Rccd1	RCC1 domain containing 1	-9.58	0.000282	2.99	0
Cep192	centrosomal protein 192	-9.57	0.00225	3	0
Prdx6	peroxiredoxin 6	-9.55	6.1e-08	185	0.249
LOC102638888	uncharacterized LOC102638888	-9.55	0.0248	2.97	0
Ipo5	importin 5	-9.52	2.36e-06	22.6	0.0307
Cdc45	cell division cycle 45	-9.51	0.000229	2.86	0
Prpf4	PRP4 pre-mRNA processing factor 4 homolog (yeast)	-9.5	0.0418	2.84	0
Rif1	Rap1 interacting factor 1 homolog (yeast)	-9.48	8.36e-05	13.2	0.0184
Chsy1	chondroitin sulfate synthase 1	-9.47	0.0253	43.8	0.0616
Fn1	fibronectin 1	-9.45	3.49e-06	2.76	0
Parp1	poly (ADP-ribose) polymerase family, member 1	-9.44	5.49e-08	112	0.161
Cse1l	chromosome segregation 1-like (S. cerevisiae)	-9.44	0.00473	79.5	0.114
42623	septin 10	-9.43	0.000111	2.69	0
Ahcy	S-adenosylhomocysteine hydrolase	-9.42	2.6e-05	2.67	0
Gm5593	predicted gene 5593	-9.41	1.11e-08	2.67	0
Rdm1	RAD52 motif 1	-9.36	0.0202	2.81	0
LOC102642954	uncharacterized LOC102642954	-9.35	0.000503	82.3	0.126
Hirip3	HIRA interacting protein 3	-9.34	8.69e-07	2.6	0
Hist1h1a	histone cluster 1, H1a	-9.32	4.35e-05	2.49	0
Gli3	GLI-Kruppel family member GLI3	-9.31	0.00589	2.49	0
Glo1	glyoxalase 1	-9.3	0.00013	76.8	0.121
Nmral1	NmrA-like family domain containing 1	-9.28	0.000202	58.3	0.0939
Sox21	SRY (sex determining region Y)-box 21	-9.23	0.00161	2.34	0
Hist1h2ag	histone cluster 1, H2ag	-9.22	7.02e-05	2.53	0
Meis2	Meis homeobox 2	-9.22	0.000697	2.5	0
Ppwd1	peptidylprolyl isomerase domain and WD repeat containing 1	-9.2	0.00114	2.32	0
Clspn	claspin	-9.17	1.16e-06	2.26	0
Mdk	midkine	-9.15	1.96e-07	127	0.224
Dnph1	2'-deoxynucleoside 5'-phosphate N-hydrolase 1	-9.15	5.92e-06	2.24	0
Ccna2	cyclin A2	-9.15	8.49e-05	47.9	0.0848
Topbp1	topoisomerase (DNA) II binding protein 1	-9.13	0.000232	2.4	0
Cd97	CD97 antigen	-9.12	0.0417	2.17	0
Ddah1	dimethylarginine dimethylaminohydrolase 1	-9.1	9.28e-06	98.5	0.18
Ckap2	cytoskeleton associated protein 2	-9.06	0.00559	2.09	0
Lig1	ligase I, DNA, ATP-dependent	-9.02	1.81e-05	23.6	0.0455
Nfia	nuclear factor I/A	-9.01	1.77e-06	42.6	0.0826
Cdk2	cyclin-dependent kinase 2	-8.99	8.4e-07	2.01	0
Rps16	ribosomal protein S16	-8.99	0.00103	1.98	0
Fgfr2	fibroblast growth factor receptor 2	-8.97	0.00921	2.14	0
Wdr76	WD repeat domain 76	-8.95	0.000916	1.95	0
Ddx18	DEAD (Asp-Glu-Ala-Asp) box polypeptide 18	-8.94	6.46e-05	1.95	0
Rtkn2	rhotekin 2	-8.92	0.00975	1.9	0
Olig2	oligodendrocyte transcription factor 2	-8.91	8.55e-06	1.92	0
Ttyh1	tweety homolog 1 (Drosophila)	-8.9	0.037	1.88	0
Dlgap5	discs, large (Drosophila) homolog-associated protein 5	-8.87	1.24e-05	1.89	0
Glcci1	glucocorticoid induced transcript 1	-8.87	0.0038	21.9	0.0468
Emg1	EMG1 nucleolar protein homolog (S. cerevisiae)	-8.84	0.000296	178	0.389
Spata13	spermatogenesis associated 13	-8.8	3.03e-08	1.76	0
Anp32e	acidic (leucine-rich) nuclear phosphoprotein 32 family, member E	-8.79	3.72e-08	95.5	0.217
Rpa1	replication protein A1	-8.78	0.000671	1.77	0
Fam96a	family with sequence similarity 96, member A	-8.77	0.00304	64.6	0.144
Ctnna1	catenin (cadherin associated protein), alpha 1	-8.71	1.14e-06	35.5	0.0864
Lsm8	LSM8 homolog, U6 small nuclear RNA associated (S. cerevisiae)	-8.71	0.00891	86	0.209
LOC102642203	uncharacterized LOC102642203	-8.69	0.0111	1.64	0
Ppil1	peptidylprolyl isomerase (cyclophilin)-like 1	-8.67	0.015	59.4	0.145
Pphln1	periphilin 1	-8.67	0.0173	1.6	0
Lhx2	LIM homeobox protein 2	-8.65	8.79e-06	1.59	0
Rcc1	regulator of chromosome condensation 1	-8.65	0.0109	1.59	0
Sfrp1	secreted frizzled-related protein 1	-8.6	0.0107	21.6	0.0556
Btg2	B cell translocation gene 2, anti-proliferative	-8.59	0.0216	20.5	0.0531
Tpi1	triosephosphate isomerase 1	-8.59	0.041	49.8	0.133
LOC102643276	G2/mitotic-specific cyclin-B1-like	-8.58	1.48e-07	1.49	0
Lpcat3	lysophosphatidylcholine acyltransferase 3	-8.58	0.000584	25.8	0.0678
Ildr2	immunoglobulin-like domain containing receptor 2	-8.57	1.71e-05	1.56	0
Hes1	hairy and enhancer of split 1 (Drosophila)	-8.52	1.69e-06	1.45	0
Sep15	selenoprotein	-8.49	0.0138	118	0.328
Pgpep1	pyroglutamyl-peptidase I	-8.48	3.34e-05	14.6	0.0408
Sfrp2	secreted frizzled-related protein 2	-8.47	0.0156	1.42	0
Pea15a	phosphoprotein enriched in astrocytes 15A	-8.45	2.92e-06	208	0.593
Dek	DEK oncogene (DNA binding)	-8.44	1.29e-07	182	0.526
Asf1b	anti-silencing function 1B histone chaperone	-8.41	0.00272	1.35	0
Crbn	cereblon	-8.4	0.0411	16.3	0.0481
Rbbp7	retinoblastoma binding protein 7	-8.37	0.000386	23.8	0.072
Pdia6	protein disulfide isomerase associated 6	-8.35	0.00211	179	0.552
Tubb4b	tubulin, beta 4B class IVB	-8.31	0.00132	32.2	0.101
Kif2c	kinesin family member 2C	-8.31	0.0139	1.24	0
Hes5	hairy and enhancer of split 5 (Drosophila)	-8.3	9.94e-05	1.24	0
Scpep1	serine carboxypeptidase 1	-8.3	0.00357	1.23	0
Gpr98	G protein-coupled receptor 98	-8.29	9.73e-06	1.22	0
Hjurp	Holliday junction recognition protein	-8.28	0.000286	1.23	0
Rnaseh2b	ribonuclease H2, subunit B	-8.24	0.0212	1.18	0
Rfc1	replication factor C (activator 1) 1	-8.22	0.00351	7.77	0.0259
Ntn1	netrin 1	-8.21	0.000269	1.16	0
Mcm9	minichromosome maintenance complex component 9	-8.2	7.52e-06	1.15	0
Mrpl42	mitochondrial ribosomal protein L42	-8.2	0.00724	88.8	0.302
Paics	phosphoribosylaminoimidazole carboxylase, phosphoribosylaminoribosylaminoimidazole, succinocarboxamide synthetase	-8.19	1.07e-09	294	1.02
Fam166a	family with sequence similarity 166, member A	-8.19	0.000587	1.14	0
LOC102642261	uncharacterized LOC102642261	-8.17	0.00469	302	1.05
Rps27l	ribosomal protein S27-like	-8.16	4.04e-06	145	0.508
Jag1	jagged 1	-8.16	6.11e-05	1.13	0
Kif20a	kinesin family member 20A	-8.14	0.0399	18.7	0.0663
Itgb8	integrin beta 8	-8.12	1.26e-05	1.14	0
Lrrn1	leucine rich repeat protein 1, neuronal	-8.12	0.0267	1.1	0
Msn	moesin	-8.11	0.000233	1.08	0
Serpinh1	serine (or cysteine) peptidase inhibitor, clade H, member 1	-8.07	0.000163	1.06	0
Mcm7	minichromosome maintenance deficient 7 (S. cerevisiae)	-8.05	1.12e-05	28.7	0.107
Pold2	polymerase (DNA directed), delta 2, regulatory subunit	-8.02	0.00738	1.01	0
Clic1	chloride intracellular channel 1	-8.02	0.0166	1.02	0
Tfdp2	transcription factor Dp 2	-7.94	0.00686	7.15	0.0291
Rffl	ring finger and FYVE like domain containing protein	-7.93	0.00164	1.01	0
2900092D14Rik	RIKEN cDNA 2900092D14 gene	-7.91	0.00639	158	0.658
Chaf1b	chromatin assembly factor 1, subunit B (p60)	-7.85	0.00329	0.907	0
Hadh	hydroxyacyl-Coenzyme A dehydrogenase	-7.82	0.04	0.883	0
Gyg	glycogenin	-7.81	0.0154	0.893	0
Palld	palladin, cytoskeletal associated protein	-7.8	0.000451	0.871	0
Exosc8	exosome component 8	-7.8	0.00416	113	0.501
Oraov1	oral cancer overexpressed 1	-7.79	7.71e-06	81.2	0.365
Acss1	acyl-CoA synthetase short-chain family member 1	-7.79	0.000109	0.871	0
LOC102641477	tRNA methyltransferase 10 homolog A-like	-7.78	4.52e-06	0.862	0
Tmem107	transmembrane protein 107	-7.75	0.0256	1.16	0
Kdm1b	lysine (K)-specific demethylase 1B	-7.71	0.00286	29.5	0.142
Brix1	BRX1, biogenesis of ribosomes, homolog (S. cerevisiae)	-7.6	0.00545	44.6	0.23
Kpna2	karyopherin (importin) alpha 2	-7.57	0.000219	0.746	0
Nr2e1	nuclear receptor subfamily 2, group E, member 1	-7.57	0.0101	0.755	0
Tcof1	Treacher Collins Franceschetti syndrome 1, homolog	-7.56	0.0036	5.2	0.0275
Zeb2	zinc finger E-box binding homeobox 2	-7.54	0.0225	3.88	0.0208
Elovl1	elongation of very long chain fatty acids (FEN1/Elo2, SUR4/Elo3, yeast)-like 1	-7.5	7.48e-07	0.709	0
Fancl	Fanconi anemia, complementation group L	-7.49	0.00465	0.7	0
LOC102643264	uncharacterized LOC102643264	-7.46	0.000136	0.689	0
Eef1d	eukaryotic translation elongation factor 1 delta (guanine nucleotide exchange protein)	-7.45	0.00053	40.4	0.233
Ern2	endoplasmic reticulum (ER) to nucleus signalling 2	-7.4	3.06e-06	0.676	0
Rad18	RAD18 homolog (S. cerevisiae)	-7.39	0.00108	0.656	0
Lsm4	LSM4 homolog, U6 small nuclear RNA associated (S. cerevisiae)	-7.38	0.00251	49.7	0.297
Ubqln1	ubiquilin 1	-7.38	0.00542	17	0.102
Parp2	poly (ADP-ribose) polymerase family, member 2	-7.36	0.000635	65	0.423
Rpl12	ribosomal protein L12	-7.33	0.000521	0.629	0
Cenpp	centromere protein P	-7.23	0.0199	0.588	0
Nutf2	nuclear transport factor 2	-7.21	0.00146	0.591	0
Anp32b	acidic (leucine-rich) nuclear phosphoprotein 32 family, member B	-7.2	2.27e-09	48.4	0.328
Tcf3	transcription factor 3	-7.19	5.27e-07	14.8	0.101
Bcl2l12	BCL2-like 12 (proline rich)	-7.16	2.03e-05	0.559	0
Prdx1	peroxiredoxin 1	-7.15	2.48e-10	249	1.79
Pds5a	PDS5, regulator of cohesion maintenance, homolog A (S. cerevisiae)	-7.15	0.0175	9.59	0.0674
Abracl	ABRA C-terminal like	-7.15	0.0367	90.8	0.64
Fdps	farnesyl diphosphate synthetase	-7.14	0.0129	15.3	0.11
Limd1	LIM domains containing 1	-7.08	0.0186	0.687	0
Pfas	phosphoribosylformylglycinamidine synthase (FGAR amidotransferase)	-7.06	3.33e-07	79	0.593
Chtf18	CTF18, chromosome transmission fidelity factor 18	-7.04	0.000172	0.519	0
Rpa3	replication protein A3	-7.02	0.00451	95.5	0.737
Ipo7	importin 7	-7.02	0.0402	11.9	0.0918
Trmt10a	tRNA methyltransferase 10A	-6.97	2.17e-05	0.497	0
Nop56	NOP56 ribonucleoprotein	-6.97	0.0214	122	0.973
LOC102633488	uncharacterized LOC102633488	-6.95	0.00387	0.481	0
Gins2	GINS complex subunit 2 (Psf2 homolog)	-6.93	0.0013	18.3	0.151
Fzd2	frizzled homolog 2 (Drosophila)	-6.89	0.0019	0.5	0
Pa2g4	proliferation-associated 2G4	-6.85	0.00113	101	0.88
Trim59	tripartite motif-containing 59	-6.85	0.0312	0.452	0
Nudcd1	NudC domain containing 1	-6.84	0.000331	9.01	0.0787
Clic4	chloride intracellular channel 4 (mitochondrial)	-6.77	0.00321	9.98	0.0925
Dock1	dedicator of cytokinesis 1	-6.74	0.00778	0.463	0
Iqgap2	IQ motif containing GTPase activating protein 2	-6.71	0.000208	0.422	0
Rangap1	RAN GTPase activating protein 1	-6.69	0.00361	72	0.703
Hnrnpf	heterogeneous nuclear ribonucleoprotein F	-6.68	4.33e-07	3.92	0.0383
Gm13199	predicted gene 13199	-6.68	0.0381	0.402	0
Trap1	TNF receptor-associated protein 1	-6.66	0.00757	43.3	0.433
Mrps14	mitochondrial ribosomal protein S14	-6.65	0.00266	48.7	0.486
D030056L22Rik	RIKEN cDNA D030056L22 gene	-6.64	0.00714	0.422	0
Nup155	nucleoporin 155	-6.64	0.0267	3.36	0.0338
Sae1	SUMO1 activating enzyme subunit 1	-6.62	0.0074	48.5	0.498
Rad21	RAD21 homolog (S. pombe)	-6.57	0.0302	47.5	0.513
Arhgap11a	Rho GTPase activating protein 11A	-6.55	0.0286	0.369	0
Dut	deoxyuridine triphosphatase	-6.54	2.55e-07	62.5	0.674
Espl1	extra spindle pole bodies 1 (S. cerevisiae)	-6.54	0.000798	0.4	0
Cenph	centromere protein H	-6.53	0.0493	0.361	0
Kpnb1	karyopherin (importin) beta 1	-6.51	0.0089	32.1	0.331
Fat1	FAT tumor suppressor homolog 1 (Drosophila)	-6.47	0.00242	0.347	0
LOC102631979	uncharacterized LOC102631979	-6.42	0.00645	0.334	0
Hist1h1e	histone cluster 1, H1e	-6.41	0.000146	14.1	0.166
Ska1	spindle and kinetochore associated complex subunit 1	-6.41	0.000511	0.349	0
6430706D22Rik	RIKEN cDNA 6430706D22 gene	-6.33	0.0341	0.315	0
1700123O20Rik	RIKEN cDNA 1700123O20 gene	-6.32	0.00357	17.5	0.218
Ccdc34	coiled-coil domain containing 34	-6.29	0.000969	42.8	0.543
Bub1b	budding uninhibited by benzimidazoles 1 homolog, beta (S. cerevisiae)	-6.28	0.00157	0.313	0
Gpx8	glutathione peroxidase 8 (putative)	-6.19	0.00204	0.289	0
Jam2	junction adhesion molecule 2	-6.17	0.0226	0.281	0
Mns1	meiosis-specific nuclear structural protein 1	-6.16	0.00392	0.279	0
Slitrk2	SLIT and NTRK-like family, member 2	-6.15	0.000841	0.286	0
Skp2	S-phase kinase-associated protein 2 (p45)	-6.14	0.00246	0.282	0
Cep55	centrosomal protein 55	-6.11	0.0375	0.276	0
Hk2	hexokinase 2	-6.07	0.000326	0.268	0
Gsr	glutathione reductase	-6.03	0.0264	0.256	0
Mlec	malectin	-5.99	0.000742	0.25	0
Plin3	perilipin 3	-5.97	0.0149	0.246	0
Eif1ax	eukaryotic translation initiation factor 1A, X-linked	-5.96	0.000205	252	4.05
Tjp2	tight junction protein 2	-5.95	0.000498	0.245	0
Gm11578	predicted gene 11578	-5.9	0.00214	0.234	0
LOC102641171	uncharacterized LOC102641171	-5.88	0.00331	0.23	0
Nsl1	NSL1, MIND kinetochore complex component, homolog (S. cerevisiae)	-5.88	0.0348	0.295	0
Dpy19l1	dpy-19-like 1 (C. elegans)	-5.86	0.00465	0.305	0
Lsm3	LSM3 homolog, U6 small nuclear RNA associated (S. cerevisiae)	-5.81	2.55e-05	218	4.15
LOC101056072	uncharacterized LOC101056072	-5.81	0.00383	0.226	0
Tmpo	thymopoietin	-5.73	2.56e-08	69.7	1.31
Fbln1	fibulin 1	-5.73	0.000998	0.208	0
Vrk2	vaccinia related kinase 2	-5.64	0.00861	0.207	0
Nasp	nuclear autoantigenic sperm protein (histone-binding)	-5.61	4.42e-09	182	3.73
Shmt1	serine hydroxymethyltransferase 1 (soluble)	-5.61	0.00903	0.191	0
Mdc1	mediator of DNA damage checkpoint 1	-5.6	0.011	0.19	0
Aspm	asp (abnormal spindle)-like, microcephaly associated (Drosophila)	-5.59	0.0221	0.256	0
2700094K13Rik	RIKEN cDNA 2700094K13 gene	-5.55	5.86e-09	226	4.94
Gja1	gap junction protein, alpha 1	-5.55	0.00167	0.184	0
Cdca5	cell division cycle associated 5	-5.5	0.000554	0.179	0
Actl6a	actin-like 6A	-5.5	0.0126	128	2.83
Atf5	activating transcription factor 5	-5.48	0.00642	0.181	0
Nudc	nuclear distribution gene C homolog (Aspergillus)	-5.48	0.0149	7.76	0.174
Neil3	nei like 3 (E. coli)	-5.47	0.00096	0.174	0
Vcam1	vascular cell adhesion molecule 1	-5.43	0.02	0.191	0
Slc16a1	solute carrier family 16 (monocarboxylic acid transporters), member 1	-5.36	0.00189	0.17	0
Cdt1	chromatin licensing and DNA replication factor 1	-5.36	0.0219	0.164	0
Rad51	RAD51 homolog	-5.33	0.0149	0.159	0
Mthfd1	methylenetetrahydrofolate dehydrogenase (NADP+ dependent), methenyltetrahydrofolate cyclohydrolase, formyltetrahydrofolate synthase	-5.28	0.0173	0.187	0
Banf1	barrier to autointegration factor 1	-5.26	7.31e-05	164	4.32
Bora	bora, aurora kinase A activator	-5.26	0.00259	0.165	0
Sfr1	SWI5 dependent recombination repair 1	-5.24	1.74e-05	175	4.6
Cep57	centrosomal protein 57	-5.18	0.0403	42.3	1.17
Anp32a	acidic (leucine-rich) nuclear phosphoprotein 32 family, member A	-5.1	0.00102	38.1	1.12
Fanca	Fanconi anemia, complementation group A	-5.06	0.0142	0.148	0
Ccdc163	coiled-coil domain containing 163	-5.03	0.0432	0.128	0
Gm12669	glutaredoxin 3 pseudogene	-4.95	0.00411	43.2	1.41
Gm15453	predicted gene 15453	-4.91	0.0151	10.3	0.345
Mtch2	mitochondrial carrier homolog 2 (C. elegans)	-4.91	0.0362	61	2.04
Eno1b	enolase 1B, retrotransposed	-4.88	4.08e-09	10.8	0.366
Eno1	enolase 1, alpha non-neuron	-4.78	1.07e-08	39.4	1.44
Snrpa1	small nuclear ribonucleoprotein polypeptide A'	-4.76	0.00502	154	5.66
Apex1	apurinic/apyrimidinic endonuclease 1	-4.75	0.00184	256	9.62
LOC102634490	uncharacterized LOC102634490	-4.74	0.0147	0.105	0
Pdia4	protein disulfide isomerase associated 4	-4.7	0.0241	8.66	0.333
Ssrp1	structure specific recognition protein 1	-4.67	0.0021	127	5.03
Cenpl	centromere protein L	-4.63	0.0411	0.104	0
Cct3	chaperonin containing Tcp1, subunit 3 (gamma)	-4.59	0.006	301	12.5
Hmgb2	high mobility group box 2	-4.56	3.29e-12	23.5	0.994
Igf2bp1	insulin-like growth factor 2 mRNA binding protein 1	-4.55	0.00125	11.5	0.496
Smc1a	structural maintenance of chromosomes 1A	-4.52	0.00673	107	4.69
Gm15421	ribosomal protein L22 like 1 pseudogene	-4.51	0.0198	6.11	0.269
Tcf7l1	transcription factor 7 like 1 (T cell specific, HMG box)	-4.46	0.0111	0.0863	0
Eny2	enhancer of yellow 2 homolog (Drosophila)	-4.46	0.0138	44.8	2.04
Glrx3	glutaredoxin 3	-4.45	0.0277	11.5	0.525
Nop58	NOP58 ribonucleoprotein	-4.44	0.0177	38	1.75
Ssbp1	single-stranded DNA binding protein 1	-4.38	0.00448	16.3	0.779
LOC102642340	alpha-enolase-like	-4.33	5.66e-08	10.9	0.545
Tuba1b	tubulin, alpha 1B	-4.29	6.27e-12	62.8	3.21
Psmc3	proteasome (prosome, macropain) 26S subunit, ATPase 3	-4.28	0.000923	190	9.75
Ranbp1	RAN binding protein 1	-4.18	2.37e-09	243	13.4
LOC102643100	rRNA-processing protein FCF1 homolog	-4.17	0.00453	72.8	4.04
Fcf1	FCF1 small subunit (SSU) processome component homolog (S. cerevisiae)	-4.17	0.00453	69.4	3.86
Cad	carbamoyl-phosphate synthetase 2, aspartate transcarbamylase, and dihydroorotase	-4.16	0.00474	0.0699	0
4933408J17Rik	RIKEN cDNA 4933408J17 gene	-4.13	5.37e-06	2.72	0.155
Mettl5	methyltransferase like 5	-4.12	0.000228	36	2.1
Gabpb2	GA repeat binding protein, beta 2	-4.12	0.0356	0.0689	0
Snrpb	small nuclear ribonucleoprotein B	-4.11	1.04e-06	408	23.6
Pabpc1	poly(A) binding protein, cytoplasmic 1	-4.11	0.000266	15.4	0.894
Gen1	Gen homolog 1, endonuclease (Drosophila)	-4.1	0.00212	0.0679	0
Tmem55b	transmembrane protein 55b	-4.09	0.000504	112	6.66
Mybl1	myeloblastosis oncogene-like 1	-3.99	0.0155	0.0626	0
Eif3i	eukaryotic translation initiation factor 3, subunit I	-3.97	0.00109	219	14
LOC101056075	non-histone chromosomal protein HMG-17-like	-3.96	9.26e-11	8.18	0.527
Kntc1	kinetochore associated 1	-3.9	0.000197	0.0586	0
Rbm15	RNA binding motif protein 15	-3.9	0.000558	20.9	1.4
Nap1l1	nucleosome assembly protein 1-like 1	-3.84	0.000717	61.8	4.3
Hsp90b1	heat shock protein 90, beta (Grp94), member 1	-3.83	0.00012	223	15.5
Exo1	exonuclease 1	-3.8	0.00629	0.0548	0
Dpy30	dpy-30 homolog (C. elegans)	-3.79	0.0226	109	7.86
Iqgap3	IQ motif containing GTPase activating protein 3	-3.77	0.0241	0.0543	0
Rad51d	RAD51 homolog D	-3.77	0.0439	0.0532	0
Slc39a1	solute carrier family 39 (zinc transporter), member 1	-3.67	0.0127	18	1.38
LOC102641427	40S ribosomal protein SA-like	-3.65	0.0401	9.68	0.782
Heatr5a	HEAT repeat containing 5A	-3.64	0.00818	0.0499	0
Pou3f3os	POU domain, class 3, transcription factor 3 adjacent noncoding transcript 1	-3.63	0.000902	708	60.8
LOC102636734	protein FAM60A-like	-3.57	5.24e-07	3.91	0.329
Stil	Scl/Tal1 interrupting locus	-3.56	0.0172	0.046	0
Prdm16	PR domain containing 16	-3.56	0.0226	0.0463	0
Anln	anillin, actin binding protein	-3.54	0.00356	0.0456	0
Eif3g	eukaryotic translation initiation factor 3, subunit G	-3.54	0.0184	118	10.2
Gm9769	predicted pseudogene 9769	-3.46	2.71e-08	11.2	1.01
LOC102642529	non-histone chromosomal protein HMG-17-like	-3.46	8.26e-08	4.61	0.42
Cnn3	calponin 3, acidic	-3.39	6.13e-06	200	19.2
LOC102638183	small nuclear ribonucleoprotein F-like	-3.37	3.71e-09	140	13.5
Gm8203	predicted pseudogene 8203	-3.35	3.18e-12	259	25.5
Kif5b	kinesin family member 5B	-3.34	0.000125	51.6	5.1
Qk	quaking	-3.33	0.00736	55.5	5.53
Hspe1	heat shock protein 1 (chaperonin 10)	-3.3	1.7e-05	40.8	4.17
Ckap5	cytoskeleton associated protein 5	-3.27	4.86e-05	79	8.21
Hmgn2	high mobility group nucleosomal binding domain 2	-3.26	2.68e-07	4.13	0.433
Ccdc38	coiled-coil domain containing 38	-3.26	2.87e-06	6.31	0.664
Tcf4	transcription factor 4	-3.19	0.0338	37.1	4.08
Snrpf	small nuclear ribonucleoprotein polypeptide F	-3.18	1.24e-08	50.6	5.59
Ckb	creatine kinase, brain	-3.17	3.18e-12	326	36.4
Hnrnpm	heterogeneous nuclear ribonucleoprotein M	-3.17	0.00058	238	26.4
Cct4	chaperonin containing Tcp1, subunit 4 (delta)	-3.09	0.0333	213	25
Txn1	thioredoxin 1	-3.08	9.52e-08	171	20.2
Fam60a	family with sequence similarity 60, member A	-3.07	3.15e-07	6.32	0.753
Slc25a5	solute carrier family 25 (mitochondrial carrier, adenine nucleotide translocator), member 5	-3.06	1.5e-11	462	55.5
Heg1	HEG homolog 1 (zebrafish)	-3.06	0.0164	0.0328	0
Rad9a	RAD9 homolog A	-3	3.85e-05	38.3	4.75
Ran	RAN, member RAS oncogene family	-2.98	1.4e-10	114	14.5
Zranb2	zinc finger, RAN-binding domain containing 2	-2.97	0.0423	88.4	11.2
LOC102641332	GTP-binding nuclear protein Ran-like	-2.95	2.3e-11	212	27.4
H1f0	H1 histone family, member 0	-2.92	0.00455	75.4	9.97
Ezh2	enhancer of zeste homolog 2 (Drosophila)	-2.91	0.000748	185	24.9
Rpgrip1	retinitis pigmentosa GTPase regulator interacting protein 1	-2.91	0.0021	54.7	7.28
H2afv	H2A histone family, member V	-2.9	5.05e-11	229	30.5
Nme2	NME/NM23 nucleoside diphosphate kinase 2	-2.9	1.26e-05	42.6	5.87
Nucks1	nuclear casein kinase and cyclin-dependent kinase substrate 1	-2.88	0.000131	98	13.3
Tmem97	transmembrane protein 97	-2.88	0.00792	0.106	0
Rad51ap1	RAD51 associated protein 1	-2.88	0.0286	0.106	0
Tcp1	t-complex protein 1	-2.82	0.0113	224	31.8
H2afz	H2A histone family, member Z	-2.81	4.39e-07	59	8.38
LOC102642689	40S ribosomal protein SA-like	-2.79	0.0476	9.45	1.37
Insig1	insulin induced gene 1	-2.77	3.81e-05	28.2	4.13
Ddah2	dimethylarginine dimethylaminohydrolase 2	-2.77	0.0289	148	21.8
Ulk4	unc-51-like kinase 4	-2.76	0.00134	22.4	3.3
LOC102641947	NADH dehydrogenase [ubiquinone] iron-sulfur protein 6, mitochondrial-like	-2.75	0.0077	137	21
Ndufs6	NADH dehydrogenase (ubiquinone) Fe-S protein 6	-2.75	0.0077	115	17.6
Hnrnpd	heterogeneous nuclear ribonucleoprotein D	-2.63	0.00766	33.4	5.39
Ppp1ca	protein phosphatase 1, catalytic subunit, alpha isoform	-2.62	0.00173	307	49.9
Gm21596	predicted gene, 21596	-2.6	0.0252	1.19	0.195
Acat3	acetyl-Coenzyme A acetyltransferase 3	-2.59	0.00305	34.3	5.69
Kdelr2	KDEL (Lys-Asp-Glu-Leu) endoplasmic reticulum protein retention receptor 2	-2.55	0.000137	70.5	12
Supt16	suppressor of Ty 16	-2.55	0.000266	191	32.4
Alyref	Aly/REF export factor	-2.54	1.95e-05	18.8	3.25
Wapal	wings apart-like homolog (Drosophila)	-2.53	0.0216	45	7.78
Eif2s2	eukaryotic translation initiation factor 2, subunit 2 (beta)	-2.48	0.000244	25.2	4.52
Fkbp3	FK506 binding protein 3	-2.45	3.08e-07	659	120
LOC102633050	cytochrome b-c1 complex subunit 9-like	-2.45	0.0418	10.8	1.98
Gpc1	glypican 1	-2.42	1.56e-06	75.5	14.1
LOC102641347	NADH dehydrogenase [ubiquinone] 1 subunit C2-like	-2.42	0.0198	215	40.5
LOC102642142	NADH dehydrogenase [ubiquinone] 1 subunit C2-like	-2.42	0.0198	243	45.7
Ndufc2	NADH dehydrogenase (ubiquinone) 1, subcomplex unknown, 2	-2.42	0.0198	191	35.9
Cnbp	cellular nucleic acid binding protein	-2.39	3.6e-07	469	89.1
Prpf39	PRP39 pre-mRNA processing factor 39 homolog (yeast)	-2.39	0.0036	73.9	14.1
Ndufa12	NADH dehydrogenase (ubiquinone) 1 alpha subcomplex, 12	-2.33	0.000639	80.2	16
Hint1	histidine triad nucleotide binding protein 1	-2.3	3.53e-09	466	94.7
42624	septin 11	-2.29	4.65e-07	121	24.7
Oaz1-ps	ornithine decarboxylase antizyme 1, pseudogene	-2.26	2.15e-07	58.8	12.2
Canx	calnexin	-2.26	7.1e-06	322	67.1
LOC102639044	nucleophosmin-like	-2.22	3.75e-08	9.23	1.98
Fkbp9	FK506 binding protein 9	-2.22	0.00975	0.0426	0
Sod1	superoxide dismutase 1, soluble	-2.21	7.29e-09	737	159
Shfm1	split hand/foot malformation (ectrodactyly) type 1	-2.2	6.76e-06	395	85.3
Ankmy1	ankyrin repeat and MYND domain containing 1	-2.2	9.45e-06	46.9	10.2
Alg13	asparagine-linked glycosylation 13	-2.15	0.0314	0.0383	0
Mif	macrophage migration inhibitory factor	-2.11	7e-05	68.7	15.9
Uqcr10	ubiquinol-cytochrome c reductase, complex III subunit X	-2.1	0.000578	158	36.9
Snrpd1	small nuclear ribonucleoprotein D1	-2.09	0.00505	185	43.5
Ssb	Sjogren syndrome antigen B	-2.08	0.00129	216	51.1
Mrpl45	mitochondrial ribosomal protein L45	-2.07	0.0148	26.8	6.38
Cdk4	cyclin-dependent kinase 4	-2.06	1.1e-06	738	177
LOC102641469	cyclin-dependent kinase 4-like	-2.06	1.15e-06	847	203
Hmgn1	high mobility group nucleosomal binding domain 1	-2.05	1.15e-05	90.9	22
LOC102643093	nucleophosmin-like	-2.04	8.8e-08	148	35.8
Erh	enhancer of rudimentary homolog (Drosophila)	-2.04	0.00504	16.4	3.99
Gm10052	heterogeneous nuclear ribonucleoprotein A1 pseudogene	-2.03	1.25e-05	5.4	1.32
Npm1	nucleophosmin 1	-2.02	2.55e-05	78	19.2
Rpl13a	ribosomal protein L13A	-2.01	0.000291	209	52.3
Mcm8	minichromosome maintenance deficient 8 (S. cerevisiae)	-1.99	0.0181	0.0307	0
Cbx1	chromobox 1	-1.98	5.58e-06	103	26
Ptges3	prostaglandin E synthase 3 (cytosolic)	-1.96	1.67e-10	435	112
Rps3	ribosomal protein S3	-1.94	1.69e-09	413	108
Rplp0	ribosomal protein, large, P0	-1.94	6.45e-06	102	26.6
Gm11478	60S ribosomal protein L13a-like	-1.94	0.000244	89.6	23.3
Rps3a1	ribosomal protein S3A1	-1.93	4.05e-05	24.5	6.41
Ncl	nucleolin	-1.91	1.38e-05	83.2	22.1
Gm4130	heterogeneous nuclear ribonucleoprotein K pseudogene	-1.91	0.0297	1.53	0.405
Cct6a	chaperonin containing Tcp1, subunit 6a (zeta)	-1.9	0.00828	416	112
LOC102642602	60S ribosomal protein L22-like	-1.9	0.0134	99.5	26.8
Msi1	musashi RNA-binding protein 1	-1.89	1.59e-05	27.2	7.32
Rplp2	ribosomal protein, large P2	-1.88	3.78e-06	35.3	9.64
LOC102642840	60S ribosomal protein L13a-like	-1.88	0.000278	301	82
Atp5b	ATP synthase, H+ transporting mitochondrial F1 complex, beta subunit	-1.87	0.00516	484	132
LOC101055894	non-histone chromosomal protein HMG-14-like	-1.86	0.00114	16.2	4.47
Mrfap1	Morf4 family associated protein 1	-1.86	0.0326	38.9	10.7
Hnrnpul1	heterogeneous nuclear ribonucleoprotein U-like 1	-1.86	0.0365	6.97	1.92
Gm6251	predicted gene 6251	-1.84	4.65e-08	16.3	4.53
Cand2	cullin-associated and neddylation-dissociated 2 (putative)	-1.83	2.78e-07	15.8	4.42
Rplp1	ribosomal protein, large, P1	-1.83	3.69e-05	73.6	20.8
Snrpg	small nuclear ribonucleoprotein polypeptide G	-1.82	1.21e-07	53.9	15.2
Rplp2-ps1	ribosomal protein, large P2, pseudogene 1	-1.8	1.84e-07	36.7	10.5
Wdr89	WD repeat domain 89	-1.8	1.84e-07	10.2	2.93
Rps5	ribosomal protein S5	-1.78	2.43e-06	584	170
Naca	nascent polypeptide-associated complex alpha polypeptide	-1.78	1.52e-05	3.39	0.986
Snrpd2	small nuclear ribonucleoprotein D2	-1.78	0.0272	38.7	11.4
LOC102641809	non-histone chromosomal protein HMG-14-like	-1.77	0.000532	77.3	22.7
Psmb2	proteasome (prosome, macropain) subunit, beta type 2	-1.77	0.0109	472	139
H2afy	H2A histone family, member Y	-1.76	3.42e-07	50.7	14.9
Fancd2	Fanconi anemia, complementation group D2	-1.76	0.0365	0.0223	0
Rpl14-ps1	ribosomal protein L14, pseudogene 1	-1.75	9.28e-08	418	124
LOC102637097	uncharacterized LOC102637097	-1.74	0.0078	6.84	2.05
Rps19	ribosomal protein S19	-1.73	1.96e-08	94.1	28.4
Khsrp	KH-type splicing regulatory protein	-1.72	5.41e-07	23.1	7.03
G3bp1	GTPase activating protein (SH3 domain) binding protein 1	-1.72	0.0105	53.5	16.2
Pfn1	profilin 1	-1.71	0.000411	231	70.5
Gnb2l1	guanine nucleotide binding protein (G protein), beta polypeptide 2 like 1	-1.7	0.000659	563	173
LOC102632666	uncharacterized LOC102632666	-1.69	3.21e-05	2.71	0.844
Gm6988	predicted gene 6988	-1.68	0.00187	3.38	1.06
Eif5a	eukaryotic translation initiation factor 5A	-1.67	0.00015	178	55.8
LOC102642140	uncharacterized LOC102642140	-1.66	1.57e-10	131	41.3
Rpl23	ribosomal protein L23	-1.66	9.19e-05	60.9	19.3
Set	SET nuclear oncogene	-1.65	3.79e-10	416	133
Gm14586	predicted gene 14586	-1.65	7.1e-06	26.3	8.35
LOC102638850	40S ribosomal protein S21-like	-1.65	0.0199	4.57	1.46
Rpl8	ribosomal protein L8	-1.63	1.64e-06	628	202
Srsf10	serine/arginine-rich splicing factor 10	-1.63	0.00496	43.6	14.1
Rpl14	ribosomal protein L14	-1.62	1.48e-06	118	38.4
Cbx3	chromobox 3	-1.62	0.0093	4.74	1.54
LOC102632565	uncharacterized LOC102632565	-1.61	2.37e-10	105	34.3
Ptma	prothymosin alpha	-1.61	1.76e-08	216	70.7
LOC102642864	60S ribosomal protein L32-like	-1.61	3.02e-08	441	144
LOC102642959	60S ribosomal protein L32-like	-1.61	3.02e-08	449	147
Rpl32	ribosomal protein L32	-1.61	3.02e-08	450	147
Gm8680	predicted gene 8680	-1.61	3.98e-07	123	40.4
LOC102642097	60S ribosomal protein L8-like	-1.61	3.11e-06	690	227
Cbx5	chromobox 5	-1.6	0.00159	197	64.9
Cct5	chaperonin containing Tcp1, subunit 5 (epsilon)	-1.6	0.00558	363	120
Eef1b2	eukaryotic translation elongation factor 1 beta 2	-1.58	0.000234	212	70.8
Park7	Parkinson disease (autosomal recessive, early onset) 7	-1.58	0.0068	203	68.1
Rpl13	ribosomal protein L13	-1.57	4.38e-06	5.83	1.96
LOC100044627	60S ribosomal protein L23-like	-1.56	6.63e-07	127	43.3
LOC100862455	60S ribosomal protein L23-like	-1.56	6.63e-07	127	43.3
Rpl7	ribosomal protein L7	-1.52	0.0025	28	9.74
Hnrnpl	heterogeneous nuclear ribonucleoprotein L	-1.51	7.82e-06	56.7	20
LOC102642738	60S ribosomal protein L29-like	-1.51	0.00324	12.5	4.39
Gm8210	predicted pseudogene 8210	-1.51	0.00324	10.3	3.62
Tomm7	translocase of outer mitochondrial membrane 7 homolog (yeast)	-1.51	0.00912	75.5	26.6
Gm9794	predicted pseudogene 9794	-1.5	1.1e-06	255	90.6
Rpl37a	ribosomal protein L37a	-1.5	0.0472	52.7	18.6
LOC102632439	small nuclear ribonucleoprotein E-like	-1.49	0.00653	100	35.5
Rps26	ribosomal protein S26	-1.48	9.47e-06	140	50.3
Rps20	ribosomal protein S20	-1.48	1.32e-05	99.9	35.7
LOC102638261	uncharacterized LOC102638261	-1.48	5.25e-05	21.9	7.81
Rpl18a	ribosomal protein L18A	-1.48	0.0101	5.68	2.04
Atp5h	ATP synthase, H+ transporting, mitochondrial F0 complex, subunit D	-1.48	0.0109	42.4	15.2
Gm2614	predicted gene 2614	-1.47	0.00015	21.4	7.72
Rps10	ribosomal protein S10	-1.45	0.000552	5.33	1.96
Gm4604	predicted gene 4604	-1.45	0.00079	5.55	2.03
Gm9840	predicted gene 9840	-1.45	0.0261	48.8	17.9
Rpl18	ribosomal protein L18	-1.43	0.000509	9.24	3.44
Rmi1	RMI1, RecQ mediated genome instability 1, homolog (S. cerevisiae)	-1.43	0.000686	7.18	2.66
Hnrnpa2b1	heterogeneous nuclear ribonucleoprotein A2/B1	-1.42	1.84e-05	381	142
Ybx1	Y box protein 1	-1.42	7.67e-05	60.4	22.5
LOC102642938	heterogeneous nuclear ribonucleoproteins A2/B1-like	-1.39	0.000489	893	340
Srrm1	serine/arginine repetitive matrix 1	-1.39	0.0386	39.1	14.9
Calm1	calmodulin 1	-1.38	7.34e-07	443	170
Gps2	G protein pathway suppressor 2	-1.38	0.00212	44.8	17.2
Rps15	ribosomal protein S15	-1.38	0.0036	105	40.3
Hnrnpa1	heterogeneous nuclear ribonucleoprotein A1	-1.38	0.0242	22.7	8.71
Btf3	basic transcription factor 3	-1.37	0.0132	63.9	24.6
Mn1	meningioma 1	-1.37	0.0292	336	130
Rpl4	ribosomal protein L4	-1.35	0.000137	600	236
LOC102640946	cytochrome c oxidase subunit 6C-like	-1.35	0.0018	58.4	22.8
Gm12174	predicted gene 12174	-1.35	0.00604	8.07	3.17
Uqcrq	ubiquinol-cytochrome c reductase, complex III subunit VII	-1.35	0.0201	214	84.3
Ptp4a2	protein tyrosine phosphatase 4a2	-1.34	6.4e-05	484	192
Snrpe	small nuclear ribonucleoprotein E	-1.34	0.00105	152	60.3
LOC102641064	60S ribosomal protein L24-like	-1.33	0.00195	52.2	20.9
Gm9385	predicted pseudogene 9385	-1.33	0.00195	48.3	19.3
Serbp1	serpine1 mRNA binding protein 1	-1.33	0.00766	73.8	29.3
Gm12696	predicted gene 12696	-1.32	0.0142	103	41.2
Gm6402	ribosomal protein S17 pseudogene	-1.31	0.0259	2.82	1.14
Psmb6	proteasome (prosome, macropain) subunit, beta type 6	-1.3	1.32e-05	343	139
LOC102642592	40S ribosomal protein S15-like	-1.3	0.0025	126	51.1
Rpl41	ribosomal protein L41	-1.28	0.000105	103	42.5
Cox6c	cytochrome c oxidase subunit VIc	-1.28	0.00166	233	96
Hsp90aa1	heat shock protein 90, alpha (cytosolic), class A member 1	-1.28	0.00306	22.1	9.1
Gm7964	heterogeneous nuclear ribonucleoprotein K pseudogene	-1.26	1.38e-05	99.4	41.4
LOC102634709	40S ribosomal protein S14-like	-1.2	5.09e-05	89.4	38.8
Hnrnpu	heterogeneous nuclear ribonucleoprotein U	-1.2	0.0132	155	67.9
LOC102641823	heat shock protein HSP 90-beta-like	-1.18	0.00051	12.8	5.61
Gm13498	heat shock protein 90 alpha (cytosolic), class B member 1 pseudogene	-1.18	0.00051	11.5	5.06
Rps14	ribosomal protein S14	-1.16	2.02e-05	484	217
Nedd4	neural precursor cell expressed, developmentally down-regulated 4	-1.14	0.00458	270	123
Eef1a1	eukaryotic translation elongation factor 1 alpha 1	-1.12	3.56e-08	610	280
Myef2	myelin basic protein expression factor 2, repressor	-1.12	0.000144	576	264
Slc24a5	solute carrier family 24, member 5	-1.1	0.000101	1150	536
LOC102642137	40S ribosomal protein S13-like	-1.1	0.00319	40.9	19
Srsf3	serine/arginine-rich splicing factor 3	-1.07	0.0193	108	51.5
Rps11	ribosomal protein S11	-1.04	0.000429	320	155
LOC674896	40S ribosomal protein S11-like	-1.04	0.0113	44.8	21.8
Marcks	myristoylated alanine rich protein kinase C substrate	-1.03	1.04e-06	905	442
Hsp90ab1	heat shock protein 90 alpha (cytosolic), class B member 1	-1.01	8.03e-05	1370	682
Tuba1a	tubulin, alpha 1A	1.06	4.51e-10	685	1430
Ptprs	protein tyrosine phosphatase, receptor type, S	1.1	0.0455	57.1	122
Usp22	ubiquitin specific peptidase 22	1.23	0.0036	202	476
LOC102641510	SNRPN upstream reading frame protein-like	1.72	0.00607	30	99
Basp1	brain abundant, membrane attached signal protein 1	1.72	0.0315	11.8	39.2
Cd24a	CD24a antigen	2.45	0.00968	59.7	326
Gdi1	guanosine diphosphate (GDP) dissociation inhibitor 1	2.74	0.00212	27.8	186
Tubb3	tubulin, beta 3 class III	2.79	2.11e-10	234	1620
Snrpn	small nuclear ribonucleoprotein N	2.84	0.0261	18.9	135
Ncam1	neural cell adhesion molecule 1	2.95	7.67e-05	5.44	42.1
Nrep	neuronal regeneration related protein	3.04	9.45e-07	67.8	554
Kcnq2	potassium voltage-gated channel, subfamily Q, member 2	3.06	0.00443	0	0.0325
Meg3	maternally expressed 3	3.3	0.00294	6.09	59.5
Pou2f2	POU domain, class 2, transcription factor 2	3.57	0.0022	0	0.0464
Inpp5f	inositol polyphosphate-5-phosphatase F	3.69	2.93e-05	27.4	336
Dpysl3	dihydropyrimidinase-like 3	4.09	5.52e-09	12.6	213
Cdk5r1	cyclin-dependent kinase 5, regulatory subunit 1 (p35)	4.14	8.17e-05	1.67	29.2
Abcc5	ATP-binding cassette, sub-family C (CFTR/MRP), member 5	4.38	0.00328	0.0647	1.35
Map2	microtubule-associated protein 2	4.62	1.92e-05	1.19	29
Nacad	NAC alpha domain containing	4.63	0.0449	0	0.0975
Chd3	chromodomain helicase DNA binding protein 3	4.72	0.00515	0.42	11.1
Crmp1	collapsin response mediator protein 1	4.81	0.00828	6.31	135
Stmn3	stathmin-like 3	4.85	7.91e-08	8.48	244
Rmst	rhabdomyosarcoma 2 associated transcript (non-coding RNA)	5.21	0.0286	0	0.146
Polb	polymerase (DNA directed), beta	5.22	0.0103	1.89	65.9
Mmp24	matrix metallopeptidase 24	5.62	0.00197	0	0.192
Cmip	c-Maf inducing protein	5.66	0.000639	0.733	34.4
Atcay	ataxia, cerebellar, Cayman type homolog (human)	5.73	0.0175	0	0.21
Rufy3	RUN and FYVE domain containing 3	5.96	0.00195	0.644	40
Gng2	guanine nucleotide binding protein (G protein), gamma 2	5.99	0.000207	0.645	41
Dclk2	doublecortin-like kinase 2	6.2	0.00445	0.0536	3.94
Khdrbs2	KH domain containing, RNA binding, signal transduction associated 2	6.39	0.00885	0	0.33
Sorbs2	sorbin and SH3 domain containing 2	6.39	0.0352	0.0496	4.16
Nsg1	neuron specific gene family member 1	6.43	1.96e-05	0.184	16
Rbfox2	RNA binding protein, fox-1 homolog (C. elegans) 2	6.46	0.000487	0.159	14
Kif5c	kinesin family member 5C	6.47	0.0285	0.229	20.8
Cnih2	cornichon homolog 2 (Drosophila)	6.57	0.00273	0	0.383
Actl6b	actin-like 6B	6.74	0.00934	0	0.425
Arid1b	AT rich interactive domain 1B (SWI-like)	6.83	0.0225	0.053	6.03
Rtn1	reticulon 1	6.86	2.76e-11	1.65	192
Robo1	roundabout homolog 1 (Drosophila)	6.92	0.00128	0.178	19.9
Gpm6a	glycoprotein m6a	6.93	0.0385	0.794	97.8
Gm15800	predicted gene 15800	6.97	0.00359	0.13	15.9
Mapk10	mitogen-activated protein kinase 10	6.99	0.00561	0.0356	4.52
Gad1	glutamate decarboxylase 1	7.01	7.75e-05	0.0532	7.03
Tagln3	transgelin 3	7.03	2.54e-05	1.66	217
Gria2	glutamate receptor, ionotropic, AMPA2 (alpha 2)	7.04	0.0285	0.0427	5.69
Tmem35	transmembrane protein 35	7.09	0.00363	0	0.532
Gp1bb	glycoprotein Ib, beta polypeptide	7.14	0.0129	0	0.56
BC029722	cDNA sequence BC029722	7.25	0.0043	0	0.595
Kif21b	kinesin family member 21B	7.38	0.000108	0.0547	9.25
Celf4	CUGBP, Elav-like family member 4	7.39	0.00791	0.103	16.6
L1cam	L1 cell adhesion molecule	7.48	0.000405	0	0.698
St8sia2	ST8 alpha-N-acetyl-neuraminide alpha-2,8-sialyltransferase 2	7.59	0.00395	0.0695	13.4
Ank3	ankyrin 3, epithelial	7.61	0.00118	0.043	8.43
Aplp1	amyloid beta (A4) precursor-like protein 1	7.65	0.000143	0.0975	19.6
Nav1	neuron navigator 1	7.74	2.97e-06	0.0331	7.07
Dcc	deleted in colorectal carcinoma	7.74	0.000671	0.114	24.5
Sgip1	SH3-domain GRB2-like (endophilin) interacting protein 1	7.77	5.95e-06	0	0.853
Akap6	A kinase (PRKA) anchor protein 6	7.85	2.33e-05	0.0122	2.82
Gm16740	predicted gene, 16740	8.05	7.57e-07	0.268	70.8
Sept5	septin 5	8.05	0.0102	0	1.05
Dusp8	dual specificity phosphatase 8	8.09	0.000102	0.133	36.5
Zcchc18	zinc finger, CCHC domain containing 18	8.09	0.000856	0.0701	19
Dlx5	distal-less homeobox 5	8.12	0.00114	0.134	37.4
Abcg1	ATP-binding cassette, sub-family G (WHITE), member 1	8.55	0.00082	0.0653	24.4
Dnm3	dynamin 3	8.57	0.000553	0	1.5
Mllt11	myeloid/lymphoid or mixed-lineage leukemia (trithorax homolog, Drosophila); translocated to, 11	8.61	1.95e-08	0.52	200
Nrxn3	neurexin III	8.64	5.7e-08	0.0509	20.3
Shank1	SH3/ankyrin domain gene 1	8.67	1.23e-05	0	1.59
Runx1t1	runt-related transcription factor 1; translocated to, 1 (cyclin D-related)	8.71	5.17e-09	0.153	64.1
Ndn	necdin	8.81	4.14e-08	0.942	423
Afap1	actin filament associated protein 1	8.91	0.0041	0.03	14.4
Hecw1	HECT, C2 and WW domain containing E3 ubiquitin protein ligase 1	9.05	4.62e-06	0	2.08
Erc2	ELKS/RAB6-interacting/CAST family member 2	9.06	0.000505	0	2.09
Wnk2	WNK lysine deficient protein kinase 2	9.08	0.0436	0	2.11
Stmn2	stathmin-like 2	9.12	2.15e-11	0.761	423
Ndrg4	N-myc downstream regulated gene 4	9.19	0.00281	0	2.32
Tubb4a	tubulin, beta 4A class IVA	9.27	1.74e-05	0.133	81.5
Dcx	doublecortin	9.28	1.1e-10	0.188	116
Gad2	glutamic acid decarboxylase 2	9.3	2e-07	0.0845	53.3
Scn3a	sodium channel, voltage-gated, type III, alpha	9.41	7.81e-09	0.0223	15.2
Gm9801	predicted gene 9801	9.5	0.00193	0	2.84
Sh3bp5	SH3-domain binding protein 5 (BTK-associated)	9.59	0.000107	0	3.01
Nmnat2	nicotinamide nucleotide adenylyltransferase 2	9.65	2.41e-05	0	3.15
Celf5	CUGBP, Elav-like family member 5	9.81	2.38e-08	0	3.5
Syt1	synaptotagmin I	9.98	3.81e-05	0	3.94
Myt1l	myelin transcription factor 1-like	10	1.48e-07	0	4.07
Ankrd12	ankyrin repeat domain 12	10.1	1.41e-05	0	4.43
Efnb3	ephrin B3	10.1	0.000206	0	4.34
Tspyl4	TSPY-like 4	10.3	0.0495	0	5.04
Apc2	adenomatosis polyposis coli 2	10.4	1.78e-07	0	5.3
Rab3a	RAB3A, member RAS oncogene family	10.7	8.31e-06	0	6.56
Atp1a3	ATPase, Na+/K+ transporting, alpha 3 polypeptide	10.8	0.000117	0	6.88
Arl8a	ADP-ribosylation factor-like 8A	11	0.0288	0	8.14
Klf7	Kruppel-like factor 7 (ubiquitous)	11.1	0.0153	0	8.72
2900011O08Rik	RIKEN cDNA 2900011O08 gene	11.2	0.024	0	9.21
Mapt	microtubule-associated protein tau	11.4	1.07e-05	0.0176	30.8
Ina	internexin neuronal intermediate filament protein, alpha	11.5	8.03e-05	0	11.7
Kif5a	kinesin family member 5A	11.5	0.000349	0	11.6
Tmem130	transmembrane protein 130	12.1	3.78e-05	0	16.7
Gdap1l1	ganglioside-induced differentiation-associated protein 1-like 1	12.1	0.00514	0	17.5
Cxx1c	CAAX box 1C	12.2	0.000328	0	18.8
Hist3h2ba	histone cluster 3, H2ba	13.7	2.53e-05	0	52

## Sheet: Table 3
Table 3: GO analysis of E11.5 embryonic MGE.
GO analysis of genes enriched in E11.5 proliferating neural progenitors						GO analysis of genes enriched in E11.5 immature neurons
Accession	GO Term	Category Size	Overlap	Odds Ratio	P-value	Accession	GO Term	Category Size	Overlap	Odds Ratio	P-value
GO:0048285	organelle fission	374	99	5.4	1.52e-32	GO:0048699	generation of neurons	608	28	5.63	4.99e-11
GO:0006260	DNA replication	109	41	8.46	3.14e-20	GO:0048812	neuron projection morphogenesis	207	17	9.38	1.03e-10
GO:0051301	cell division	221	57	5.19	2.4e-19	GO:0061564	axon development	209	17	8.79	2.46e-10
GO:0007067	mitotic nuclear division	163	43	5.28	2.32e-15	GO:0032990	cell part morphogenesis	444	24	5.88	2.67e-10
GO:0046483	heterocycle metabolic process	812	104	2.46	1.59e-12	GO:0007399	nervous system development	568	25	5.79	3.09e-10
GO:0006725	cellular aromatic compound metabolic process	818	103	2.41	5.24e-12	GO:0048667	cell morphogenesis involved in neuron differentiation	188	15	8.88	2.19e-09
GO:1901360	organic cyclic compound metabolic process	843	105	2.39	5.75e-12	GO:0007411	axon guidance	77	10	13.9	1.81e-08
GO:0090304	nucleic acid metabolic process	2507	255	1.82	6.85e-12	GO:0007275	multicellular organismal development	1975	49	3.15	2.64e-08
GO:0034641	cellular nitrogen compound metabolic process	816	99	2.44	1e-11	GO:0030154	cell differentiation	1136	33	3.75	3.5e-08
GO:0007059	chromosome segregation	54	21	9.05	1.26e-11	GO:0000902	cell morphogenesis	601	24	4.2	1.06e-07
GO:0071824	protein-DNA complex subunit organization	117	30	4.66	4.07e-10	GO:0030030	cell projection organization	370	17	5.38	2.34e-07
GO:0016043	cellular component organization	2577	248	1.74	4.31e-10	GO:0006935	chemotaxis	154	12	7.78	2.65e-07
GO:0006270	DNA replication initiation	19	12	22.7	5.13e-10	GO:0040011	locomotion	91	9	11.1	5.06e-07
GO:0051276	chromosome organization	527	75	2.42	6.77e-10	GO:0006928	movement of cell or subcellular component	164	11	7.4	1.33e-06
GO:0044238	primary metabolic process	4682	405	1.71	8.6e-10	GO:0032501	multicellular organismal process	1854	40	2.95	1.45e-06
GO:0033554	cellular response to stress	996	119	1.95	3.9e-09	GO:0010976	positive regulation of neuron projection development	158	11	6.81	2.63e-06
GO:0006281	DNA repair	180	36	3.51	5.12e-09	GO:0048856	anatomical structure development	1956	42	2.61	6.67e-06
GO:0006323	DNA packaging	72	21	5.62	1.07e-08	GO:0042391	regulation of membrane potential	125	9	6.93	1.72e-05
GO:0044260	cellular macromolecule metabolic process	4037	355	1.62	1.18e-08	GO:0060560	developmental growth involved in morphogenesis	111	8	6.87	5.14e-05
GO:0098813	nuclear chromosome segregation	59	18	6.01	5.17e-08	GO:0001764	neuron migration	87	7	7.68	7.68e-05
GO:0009987	cellular process	3579	248	2.03	8.4e-08	GO:0050769	positive regulation of neurogenesis	226	11	4.61	7.69e-05
GO:0051172	negative regulation of nitrogen compound metabolic process	793	96	1.94	9.18e-08	GO:0048588	developmental cell growth	91	7	7.46	9.06e-05
GO:0010629	negative regulation of gene expression	783	95	1.94	9.75e-08	GO:0007154	cell communication	2063	42	2.23	0.000103
GO:0007093	mitotic cell cycle checkpoint	82	21	4.59	1.82e-07	GO:0044700	single organism signaling	1914	39	2.27	0.000108
GO:0009059	macromolecule biosynthetic process	502	64	2.2	2.49e-07	GO:0031110	regulation of microtubule polymerization or depolymerization	42	5	11.7	0.000134
GO:0051985	negative regulation of chromosome segregation	29	12	9.32	2.71e-07	GO:0071840	cellular component organization or biogenesis	3013	54	2.1	0.000182
GO:0051253	negative regulation of RNA metabolic process	659	82	1.98	2.91e-07	GO:0031345	negative regulation of cell projection organization	72	6	7.91	0.00021
GO:2000113	negative regulation of cellular macromolecule biosynthetic process	707	86	1.93	3.91e-07	GO:0021954	central nervous system neuron development	49	5	9.81	0.000281
GO:0010965	regulation of mitotic sister chromatid separation	42	14	6.62	6.43e-07	GO:0048666	neuron development	231	9	4.62	0.000333
GO:0009890	negative regulation of biosynthetic process	761	90	1.87	7.15e-07	GO:0045665	negative regulation of neuron differentiation	110	7	5.95	0.000334
GO:0006310	DNA recombination	127	26	3.45	7.91e-07	GO:0035235	ionotropic glutamate receptor signaling pathway	12	3	28.3	0.00034
GO:0051784	negative regulation of nuclear division	37	13	7.16	8.13e-07	GO:0050877	neurological system process	274	11	3.75	0.000415
GO:0045787	positive regulation of cell cycle	169	31	3.02	8.95e-07	GO:0021819	layer formation in cerebral cortex	13	3	25.5	0.000438
GO:0007076	mitotic chromosome condensation	10	7	30.6	9.22e-07	GO:0019233	sensory perception of pain	31	4	12.7	0.000477
GO:0006333	chromatin assembly or disassembly	83	20	4.23	1.03e-06	GO:0071805	potassium ion transmembrane transport	32	4	12.2	0.00054
GO:0033045	regulation of sister chromatid segregation	44	14	6.18	1.22e-06	GO:0051961	negative regulation of nervous system development	156	8	4.76	0.000542
GO:0048146	positive regulation of fibroblast proliferation	23	10	10.1	1.59e-06	GO:0045597	positive regulation of cell differentiation	381	13	3.2	0.000587
GO:0044770	cell cycle phase transition	134	26	3.28	1.68e-06	GO:0007017	microtubule-based process	95	6	6.31	0.00065
GO:0031324	negative regulation of cellular metabolic process	1133	121	1.69	1.71e-06	GO:0051491	positive regulation of filopodium assembly	15	3	21.2	0.000685
GO:0071168	protein localization to chromatin	11	7	23	2.38e-06	GO:0048870	cell motility	492	15	2.87	0.000711
GO:1903507	negative regulation of nucleic acid-templated transcription	620	75	1.9	2.95e-06	GO:0035725	sodium ion transmembrane transport	35	4	11	0.000765
GO:0007088	regulation of mitotic nuclear division	54	15	5.15	3.05e-06	GO:0010721	negative regulation of cell development	166	8	4.45	0.000817
GO:0007052	mitotic spindle organization	54	15	5.09	3.49e-06	GO:0051240	positive regulation of multicellular organismal process	553	16	2.73	0.000822
GO:0006284	base-excision repair	30	11	7.63	3.58e-06	GO:0007166	cell surface receptor signaling pathway	786	20	2.44	0.000892
GO:0070271	protein complex biogenesis	647	77	1.86	4.01e-06	GO:0048278	vesicle docking	37	4	10.4	0.000948
GO:0031577	spindle checkpoint	21	9	9.92	5.98e-06	GO:0051130	positive regulation of cellular component organization	572	16	2.69	0.000954
GO:0006457	protein folding	109	22	3.37	7.1e-06	GO:0022030	telencephalon glial cell migration	17	3	18.2	0.00101
GO:0000724	double-strand break repair via homologous recombination	57	15	4.73	7.27e-06	GO:0031344	regulation of cell projection organization	231	9	3.79	0.0012
GO:0051781	positive regulation of cell division	38	12	6.13	7.3e-06	GO:0008037	cell recognition	40	4	9.5	0.00128
GO:0033048	negative regulation of mitotic sister chromatid segregation	27	10	7.74	9.04e-06	GO:0021766	hippocampus development	40	4	9.5	0.00128
GO:0044699	single-organism process	4349	332	1.54	1.18e-05	GO:0022898	regulation of transmembrane transporter activity	70	5	6.62	0.00146
GO:0035019	somatic stem cell population maintenance	28	10	7.31	1.32e-05	GO:0021885	forebrain cell migration	42	4	9	0.00153
GO:0051444	negative regulation of ubiquitin-protein transferase activity	28	10	7.31	1.32e-05	GO:0036465	synaptic vesicle recycling	20	3	15	0.00164
GO:0010948	negative regulation of cell cycle process	35	11	6.17	1.64e-05	GO:0021987	cerebral cortex development	72	5	6.42	0.00166
GO:0006335	DNA replication-dependent nucleosome assembly	10	6	19.6	2.15e-05	GO:0007026	negative regulation of microtubule depolymerization	21	3	14.1	0.0019
GO:0051988	regulation of attachment of spindle microtubules to kinetochore	10	6	19.6	2.15e-05	GO:0048638	regulation of developmental growth	149	7	4.29	0.00202
GO:0044703	multi-organism reproductive process	274	39	2.23	2.43e-05	GO:0034765	regulation of ion transmembrane transport	112	6	4.9	0.00219
GO:0035239	tube morphogenesis	172	28	2.6	3.13e-05	GO:0032886	regulation of microtubule-based process	113	6	4.85	0.00229
GO:1901988	negative regulation of cell cycle phase transition	79	17	3.63	3.28e-05	GO:0009605	response to external stimulus	669	17	2.38	0.00232
GO:0000281	mitotic cytokinesis	25	9	7.39	3.35e-05	GO:0000226	microtubule cytoskeleton organization	290	10	3.16	0.00241
GO:0008584	male gonad development	37	11	5.57	3.53e-05	GO:0051049	regulation of transport	731	18	2.32	0.00241
GO:0031145	anaphase-promoting complex-dependent proteasomal ubiquitin-dependent protein catabolic process	37	11	5.57	3.53e-05	GO:0045664	regulation of neuron differentiation	212	8	3.66	0.00264
GO:0007049	cell cycle	210	28	2.55	3.76e-05	GO:0007420	brain development	295	10	3.1	0.00273
GO:0030261	chromosome condensation	11	6	15.9	4.18e-05	GO:0044708	single-organism behavior	201	8	3.63	0.00276
GO:0051302	regulation of cell division	107	20	3.13	4.32e-05	GO:0006813	potassium ion transport	50	4	7.42	0.00293
GO:1902099	regulation of metaphase/anaphase transition of cell cycle	38	11	5.37	4.65e-05	GO:0050808	synapse organization	119	6	4.59	0.00298
GO:0045841	negative regulation of mitotic metaphase/anaphase transition	26	9	6.96	4.79e-05	GO:0050771	negative regulation of axonogenesis	25	3	11.6	0.00317
GO:0051439	regulation of ubiquitin-protein ligase activity involved in mitotic cell cycle	26	9	6.96	4.79e-05	GO:1904064	positive regulation of cation transmembrane transport	25	3	11.6	0.00317
GO:1901701	cellular response to oxygen-containing compound	303	41	2.11	5.02e-05	GO:0051960	regulation of nervous system development	271	9	3.24	0.00329
GO:0046661	male sex differentiation	45	12	4.79	5.19e-05	GO:0045927	positive regulation of growth	122	6	4.47	0.00337
GO:0007126	meiotic nuclear division	46	12	4.74	5.61e-05	GO:0098660	inorganic ion transmembrane transport	164	7	3.88	0.00346
GO:0051304	chromosome separation	39	11	5.17	6.07e-05	GO:0021799	cerebral cortex radially oriented cell migration	26	3	11.1	0.00356
GO:0000070	mitotic sister chromatid segregation	28	9	6.41	7.58e-05	GO:0001505	regulation of neurotransmitter levels	86	5	5.3	0.00362
GO:0043066	negative regulation of apoptotic process	393	49	1.92	8.08e-05	GO:0061387	regulation of extent of cell growth	53	4	6.97	0.00363
GO:0060548	negative regulation of cell death	436	53	1.87	8.15e-05	GO:2000021	regulation of ion homeostasis	53	4	6.97	0.00363
GO:0007051	spindle organization	17	7	9.43	8.18e-05	GO:0003300	cardiac muscle hypertrophy	27	3	10.6	0.00397
GO:0007094	mitotic spindle assembly checkpoint	22	8	7.5	8.53e-05	GO:0045773	positive regulation of axon extension	27	3	10.6	0.00397
GO:0006334	nucleosome assembly	35	10	5.34	0.000105	GO:0060997	dendritic spine morphogenesis	27	3	10.6	0.00397
GO:1904666	regulation of ubiquitin protein ligase activity	23	8	7	0.000123	GO:0032411	positive regulation of transporter activity	28	3	10.2	0.00441
GO:0022402	cell cycle process	84	15	3.45	0.000134	GO:0022409	positive regulation of cell-cell adhesion	57	4	6.44	0.00472
GO:0008284	positive regulation of cell proliferation	203	29	2.31	0.000138	GO:0035637	multicellular organismal signaling	30	3	9.41	0.00537
GO:0051321	meiotic cell cycle	24	8	6.79	0.000139	GO:0055017	cardiac muscle tissue growth	31	3	9.07	0.00589
GO:0043588	skin development	80	16	3.31	0.00014	GO:0019228	neuronal action potential	10	2	21	0.00601
GO:0034622	cellular macromolecular complex assembly	490	57	1.78	0.000148	GO:0071867	response to monoamine	10	2	21	0.00601
GO:0065003	macromolecular complex assembly	320	40	2.01	0.000148	GO:0090314	positive regulation of protein targeting to membrane	10	2	21	0.00601
GO:0008380	RNA splicing	277	37	2.07	0.000153	GO:0007155	cell adhesion	439	12	2.5	0.00605
GO:0060485	mesenchyme development	81	16	3.25	0.000163	GO:0021537	telencephalon development	138	6	3.92	0.00614
GO:0051297	centrosome organization	73	15	3.42	0.000164	GO:0019932	second-messenger-mediated signaling	62	4	5.88	0.00637
GO:0098727	maintenance of cell number	98	18	2.98	0.000173	GO:0010769	regulation of cell morphogenesis involved in differentiation	184	7	3.43	0.00647
GO:0051225	spindle assembly	51	12	4.07	0.000185	GO:0048813	dendrite morphogenesis	65	4	5.75	0.00684
GO:0014013	regulation of gliogenesis	59	13	3.73	0.000214	GO:0048675	axon extension	34	3	8.43	0.00709
GO:0045747	positive regulation of Notch signaling pathway	19	7	7.65	0.000219	GO:0051261	protein depolymerization	64	4	5.68	0.00713
GO:0007276	gamete generation	195	28	2.24	0.000271	GO:0030809	negative regulation of nucleotide biosynthetic process	11	2	18.7	0.00729
GO:0050896	response to stimulus	2885	246	1.36	0.000283	GO:0055085	transmembrane transport	296	9	2.82	0.00752
GO:0000086	G2/M transition of mitotic cell cycle	20	7	7.13	0.000299	GO:0006811	ion transport	454	12	2.41	0.00784
GO:1901799	negative regulation of proteasomal protein catabolic process	46	11	4.14	0.000305	GO:0050806	positive regulation of synaptic transmission	66	4	5.5	0.00794
GO:2000737	negative regulation of stem cell differentiation	20	7	7.06	0.000316	GO:0071822	protein complex subunit organization	821	18	2.03	0.00818
GO:0007339	binding of sperm to zona pellucida	10	5	13.1	0.000344	GO:0034764	positive regulation of transmembrane transport	35	3	7.93	0.00829
GO:2000136	regulation of cell proliferation involved in heart morphogenesis	10	5	13.1	0.000344	GO:0060998	regulation of dendritic spine development	35	3	7.93	0.00829
GO:0006298	mismatch repair	15	6	8.73	0.000375	GO:0001919	regulation of receptor recycling	12	2	16.8	0.00868
GO:0032886	regulation of microtubule-based process	113	19	2.68	0.000378	GO:0006536	glutamate metabolic process	12	2	16.8	0.00868
GO:0006412	translation	386	46	1.82	0.000381	GO:0007413	axonal fasciculation	12	2	16.8	0.00868
GO:0000082	G1/S transition of mitotic cell cycle	105	18	2.74	0.00042	GO:0051493	regulation of cytoskeleton organization	244	8	2.95	0.00878
GO:0007062	sister chromatid cohesion	27	8	5.52	0.00043	GO:0007626	locomotory behavior	107	5	4.2	0.00908
GO:0000122	negative regulation of transcription from RNA polymerase II promoter	414	48	1.76	0.000536	GO:0051179	localization	2466	41	1.67	0.00926
GO:0032504	multicellular organism reproduction	243	32	2.02	0.000543	GO:0051716	cellular response to stimulus	2467	41	1.67	0.00933
GO:0040034	regulation of development, heterochronic	11	5	10.9	0.000593	GO:0008306	associative learning	37	3	7.47	0.00967
GO:1902850	microtubule cytoskeleton organization involved in mitosis	35	9	4.54	0.000605	GO:0065007	biological regulation	4512	66	1.66	0.0101
GO:0021846	cell proliferation in forebrain	22	7	6.11	0.000612	GO:0021700	developmental maturation	110	5	4.08	0.0102
GO:0051093	negative regulation of developmental process	342	41	1.83	0.000626	GO:0031112	positive regulation of microtubule polymerization or depolymerization	13	2	15.3	0.0102
GO:0051340	regulation of ligase activity	51	11	3.62	0.000784	GO:0031338	regulation of vesicle fusion	13	2	15.3	0.0102
GO:0044249	cellular biosynthetic process	284	32	1.97	0.000851	GO:0051494	negative regulation of cytoskeleton organization	71	4	5.08	0.0102
GO:0019438	aromatic compound biosynthetic process	1861	165	1.36	0.000877	GO:2001259	positive regulation of cation channel activity	13	2	15.3	0.0102
GO:0072091	regulation of stem cell proliferation	12	5	9.44	0.000913	GO:0021879	forebrain neuron differentiation	38	3	7.25	0.0104
GO:2001251	negative regulation of chromosome organization	68	13	3.11	0.000913	GO:0010977	negative regulation of neuron projection development	40	3	7.06	0.0111
GO:0006336	DNA replication-independent nucleosome assembly	12	5	9.38	0.000938	GO:0035249	synaptic transmission, glutamatergic	39	3	7.05	0.0112
GO:0000154	rRNA modification	12	5	9.34	0.000957	GO:0009653	anatomical structure morphogenesis	985	19	1.93	0.0115
GO:0051383	kinetochore organization	12	5	9.34	0.000957	GO:0045921	positive regulation of exocytosis	40	3	6.86	0.012
GO:0071450	cellular response to oxygen radical	12	5	9.34	0.000957	GO:0060284	regulation of cell development	174	6	3.36	0.0123
GO:0006518	peptide metabolic process	437	49	1.7	0.000996	GO:0043242	negative regulation of protein complex disassembly	41	3	6.68	0.0128
GO:1901362	organic cyclic compound biosynthetic process	1905	168	1.35	0.000997	GO:0010038	response to metal ion	77	4	4.66	0.0135
GO:0021915	neural tube development	104	17	2.58	0.00105	GO:0030534	adult behavior	77	4	4.66	0.0135
GO:0043604	amide biosynthetic process	418	47	1.71	0.00108	GO:0048488	synaptic vesicle endocytosis	15	2	12.9	0.0135
GO:0048713	regulation of oligodendrocyte differentiation	24	7	5.39	0.0011	GO:0055023	positive regulation of cardiac muscle tissue growth	15	2	12.9	0.0135
GO:1903363	negative regulation of cellular protein catabolic process	53	11	3.44	0.0011	GO:0060074	synapse maturation	15	2	12.9	0.0135
GO:2000179	positive regulation of neural precursor cell proliferation	24	7	5.39	0.0011	GO:0086010	membrane depolarization during action potential	15	2	12.9	0.0135
GO:0010628	positive regulation of gene expression	850	84	1.49	0.00111	GO:0098815	modulation of excitatory postsynaptic potential	15	2	12.9	0.0135
GO:0044271	cellular nitrogen compound biosynthetic process	1795	154	1.37	0.00112	GO:1903305	regulation of regulated secretory pathway	15	2	12.9	0.0135
GO:0048519	negative regulation of biological process	1674	145	1.38	0.00113	GO:0007215	glutamate receptor signaling pathway	16	2	12.4	0.0145
GO:0007131	reciprocal meiotic recombination	18	6	6.54	0.00115	GO:0010646	regulation of cell communication	1209	23	1.78	0.0147
GO:0030858	positive regulation of epithelial cell differentiation	18	6	6.54	0.00115	GO:0060421	positive regulation of heart growth	16	2	12	0.0153
GO:0043583	ear development	87	15	2.75	0.00117	GO:0021872	forebrain generation of neurons	45	3	6.04	0.0165
GO:0003143	embryonic heart tube morphogenesis	31	8	4.56	0.00118	GO:0003016	respiratory system process	17	2	11.2	0.0172
GO:0030324	lung development	88	15	2.71	0.00132	GO:0007157	heterophilic cell-cell adhesion via plasma membrane cell adhesion molecules	17	2	11.2	0.0172
GO:0044744	protein targeting to nucleus	144	21	2.26	0.00133	GO:0021952	central nervous system projection neuron axonogenesis	17	2	11.2	0.0172
GO:1902593	single-organism nuclear import	144	21	2.26	0.00133	GO:0051646	mitochondrion localization	17	2	11.2	0.0172
GO:0051240	positive regulation of multicellular organismal process	528	56	1.61	0.00136	GO:0006333	chromatin assembly or disassembly	83	4	4.31	0.0174
GO:0018130	heterocycle biosynthetic process	1866	164	1.34	0.00138	GO:0009987	cellular process	4007	48	2.05	0.0174
GO:0071479	cellular response to ionizing radiation	39	9	3.94	0.0014	GO:0051258	protein polymerization	127	5	3.5	0.018
GO:0048636	positive regulation of muscle organ development	25	7	5.09	0.00143	GO:0017157	regulation of exocytosis	84	4	4.25	0.0181
GO:1901863	positive regulation of muscle tissue development	25	7	5.09	0.00143	GO:0034112	positive regulation of homotypic cell-cell adhesion	47	3	5.76	0.0185
GO:1902042	negative regulation of extrinsic apoptotic signaling pathway via death domain receptors	13	5	8.17	0.00146	GO:0031113	regulation of microtubule polymerization	18	2	10.5	0.0192
GO:0007010	cytoskeleton organization	595	62	1.57	0.00147	GO:0055025	positive regulation of cardiac muscle tissue development	18	2	10.5	0.0192
GO:0045137	development of primary sexual characteristics	63	12	3.09	0.00147	GO:1900543	negative regulation of purine nucleotide metabolic process	18	2	10.5	0.0192
GO:1901990	regulation of mitotic cell cycle phase transition	73	13	2.92	0.0015	GO:0098609	cell-cell adhesion	282	8	2.53	0.0196
GO:0022612	gland morphogenesis	47	10	3.55	0.00151	GO:1901879	regulation of protein depolymerization	48	3	5.63	0.0196
GO:0055086	nucleobase-containing small molecule metabolic process	301	36	1.81	0.00152	GO:0045595	regulation of cell differentiation	313	8	2.51	0.0206
GO:0002244	hematopoietic progenitor cell differentiation	72	13	2.9	0.00158	GO:1902578	single-organism localization	1605	28	1.64	0.0209
GO:0006221	pyrimidine nucleotide biosynthetic process	19	6	6.04	0.00159	GO:0032386	regulation of intracellular transport	286	8	2.49	0.0212
GO:0016572	histone phosphorylation	19	6	6.04	0.00159	GO:0010765	positive regulation of sodium ion transport	19	2	9.87	0.0213
GO:0046700	heterocycle catabolic process	176	24	2.09	0.00161	GO:0030802	regulation of cyclic nucleotide biosynthetic process	19	2	9.87	0.0213
GO:0000302	response to reactive oxygen species	81	14	2.75	0.00165	GO:1901379	regulation of potassium ion transmembrane transport	19	2	9.87	0.0213
GO:0016265	death	911	88	1.45	0.0017	GO:0098742	cell-cell adhesion via plasma-membrane adhesion molecules	50	3	5.39	0.0218
GO:0051303	establishment of chromosome localization	40	9	3.81	0.0017	GO:0043241	protein complex disassembly	89	4	4	0.0219
GO:0031570	DNA integrity checkpoint	73	13	2.87	0.00171	GO:0008344	adult locomotory behavior	51	3	5.28	0.023
GO:0006282	regulation of DNA repair	48	10	3.46	0.00178	GO:0050793	regulation of developmental process	828	16	1.87	0.0231
GO:0021537	telencephalon development	138	20	2.24	0.00185	GO:0042063	gliogenesis	136	5	3.26	0.0235
GO:0044270	cellular nitrogen compound catabolic process	178	24	2.06	0.00188	GO:0055021	regulation of cardiac muscle tissue growth	20	2	9.32	0.0235
GO:0051098	regulation of binding	158	22	2.14	0.0019	GO:0061001	regulation of dendritic spine morphogenesis	20	2	9.32	0.0235
GO:0019439	aromatic compound catabolic process	179	24	2.05	0.00203	GO:0003012	muscle system process	93	4	3.82	0.0252
GO:0000377	RNA splicing, via transesterification reactions with bulged adenosine as nucleophile	169	23	2.09	0.00205	GO:0050794	regulation of cellular process	4037	56	1.54	0.0256
GO:0006275	regulation of DNA replication	74	13	2.8	0.00205	GO:0035176	social behavior	21	2	8.83	0.0258
GO:1901293	nucleoside phosphate biosynthetic process	120	18	2.33	0.00208	GO:0046622	positive regulation of organ growth	21	2	8.83	0.0258
GO:1901605	alpha-amino acid metabolic process	92	15	2.57	0.00209	GO:0051703	intraspecies interaction between organisms	21	2	8.83	0.0258
GO:0009117	nucleotide metabolic process	274	33	1.82	0.0021	GO:1902305	regulation of sodium ion transmembrane transport	21	2	8.83	0.0258
GO:0090090	negative regulation of canonical Wnt signaling pathway	49	10	3.37	0.0021	GO:0007165	signal transduction	981	17	1.82	0.0259
GO:0048710	regulation of astrocyte differentiation	20	6	5.61	0.00213	GO:0051234	establishment of localization	2007	33	1.56	0.0263
GO:0055021	regulation of cardiac muscle tissue growth	20	6	5.61	0.00213	GO:0043244	regulation of protein complex disassembly	54	3	4.97	0.0267
GO:2000738	positive regulation of stem cell differentiation	20	6	5.61	0.00213	GO:0048639	positive regulation of developmental growth	56	3	4.92	0.0273
GO:0000303	response to superoxide	14	5	7.26	0.00215	GO:0050789	regulation of biological process	4338	62	1.51	0.0274
GO:0009988	cell-cell recognition	14	5	7.26	0.00215	GO:0010770	positive regulation of cell morphogenesis involved in differentiation	96	4	3.69	0.0279
GO:0097150	neuronal stem cell population maintenance	14	5	7.26	0.00215	GO:0032846	positive regulation of homeostatic process	55	3	4.87	0.028
GO:0098754	detoxification	14	5	7.26	0.00215	GO:0009190	cyclic nucleotide biosynthetic process	22	2	8.39	0.0281
GO:0022613	ribonucleoprotein complex biogenesis	275	33	1.81	0.00223	GO:0021955	central nervous system neuron axonogenesis	22	2	8.39	0.0281
GO:1903047	mitotic cell cycle process	106	15	2.53	0.00226	GO:0023051	regulation of signaling	1165	21	1.69	0.0281
GO:0031572	G2 DNA damage checkpoint	27	7	4.58	0.00233	GO:0030814	regulation of cAMP metabolic process	22	2	8.39	0.0281
GO:0006342	chromatin silencing	42	9	3.6	0.00236	GO:0051966	regulation of synaptic transmission, glutamatergic	22	2	8.39	0.0281
GO:0050673	epithelial cell proliferation	85	14	2.63	0.00239	GO:0052652	cyclic purine nucleotide metabolic process	22	2	8.39	0.0281
GO:0006397	mRNA processing	343	39	1.71	0.0025	GO:0060420	regulation of heart growth	22	2	8.39	0.0281
GO:0006913	nucleocytoplasmic transport	234	29	1.88	0.0025	GO:0007167	enzyme linked receptor protein signaling pathway	305	8	2.33	0.0296
GO:0043010	camera-type eye development	122	18	2.28	0.00251	GO:0042632	cholesterol homeostasis	23	2	7.99	0.0306
GO:0044773	mitotic DNA damage checkpoint	35	8	3.88	0.00274	GO:0055092	sterol homeostasis	23	2	7.99	0.0306
GO:1901361	organic cyclic compound catabolic process	183	24	2	0.00274	GO:0071514	genetic imprinting	23	2	7.99	0.0306
GO:1901566	organonitrogen compound biosynthetic process	593	60	1.53	0.00275	GO:0032984	macromolecular complex disassembly	99	4	3.57	0.0308
GO:0043388	positive regulation of DNA binding	21	6	5.23	0.00281	GO:0050896	response to stimulus	263	6	2.75	0.0308
GO:0044786	cell cycle DNA replication	21	6	5.23	0.00281	GO:0032412	regulation of ion transmembrane transporter activity	59	3	4.61	0.0319
GO:0045686	negative regulation of glial cell differentiation	21	6	5.23	0.00281	GO:0048814	regulation of dendrite morphogenesis	58	3	4.6	0.0321
GO:0008652	cellular amino acid biosynthetic process	43	9	3.47	0.00289	GO:0007628	adult walking behavior	24	2	7.63	0.0331
GO:0000387	spliceosomal snRNP assembly	28	7	4.36	0.00292	GO:0048013	ephrin receptor signaling pathway	24	2	7.63	0.0331
GO:0060349	bone morphogenesis	28	7	4.36	0.00292	GO:0055006	cardiac cell development	24	2	7.63	0.0331
GO:0060412	ventricular septum morphogenesis	15	5	6.53	0.00303	GO:0055024	regulation of cardiac muscle tissue development	24	2	7.63	0.0331
GO:0071353	cellular response to interleukin-4	15	5	6.53	0.00303	GO:0090659	walking behavior	24	2	7.63	0.0331
GO:0050768	negative regulation of neurogenesis	144	20	2.13	0.00309	GO:1900371	regulation of purine nucleotide biosynthetic process	24	2	7.63	0.0331
GO:0071822	protein complex subunit organization	716	68	1.48	0.00313	GO:0040013	negative regulation of locomotion	103	4	3.43	0.0349
GO:0009913	epidermal cell differentiation	52	10	3.14	0.00322	GO:0006904	vesicle docking involved in exocytosis	25	2	7.29	0.0357
GO:0006575	cellular modified amino acid metabolic process	69	12	2.77	0.00328	GO:0045844	positive regulation of striated muscle tissue development	25	2	7.29	0.0357
GO:0001570	vasculogenesis	36	8	3.74	0.00331	GO:0048636	positive regulation of muscle organ development	25	2	7.29	0.0357
GO:2000648	positive regulation of stem cell proliferation	36	8	3.74	0.00331	GO:1901863	positive regulation of muscle tissue development	25	2	7.29	0.0357
GO:0009792	embryo development ending in birth or egg hatching	360	40	1.67	0.00335	GO:0033157	regulation of intracellular protein transport	205	6	2.58	0.0363
GO:0030111	regulation of Wnt signaling pathway	116	17	2.26	0.00351	GO:0050770	regulation of axonogenesis	63	3	4.34	0.0369
GO:0017038	protein import	166	22	2.02	0.00355	GO:0035265	organ growth	62	3	4.29	0.038
GO:0001708	cell fate specification	29	7	4.16	0.00361	GO:0000381	regulation of alternative mRNA splicing, via spliceosome	26	2	6.99	0.0384
GO:0030279	negative regulation of ossification	29	7	4.16	0.00361	GO:0045055	regulated secretory pathway	26	2	6.99	0.0384
GO:0031326	regulation of cellular biosynthetic process	1894	163	1.3	0.00361	GO:0060627	regulation of vesicle-mediated transport	208	6	2.54	0.0385
GO:0009123	nucleoside monophosphate metabolic process	136	19	2.14	0.00363	GO:0044087	regulation of cellular component biogenesis	382	9	2.09	0.0392
GO:0043489	RNA stabilization	22	6	4.9	0.00363	GO:1903533	regulation of protein targeting	157	5	2.8	0.04
GO:0008608	attachment of spindle microtubules to kinetochore	10	4	8.78	0.00373	GO:0043266	regulation of potassium ion transport	27	2	6.71	0.0411
GO:0019430	removal of superoxide radicals	10	4	8.7	0.00385	GO:0060491	regulation of cell projection assembly	64	3	4.15	0.0412
GO:0046653	tetrahydrofolate metabolic process	10	4	8.7	0.00385	GO:0007611	learning or memory	109	4	3.23	0.0416
GO:0050679	positive regulation of epithelial cell proliferation	53	10	3.05	0.00385	GO:0098602	single organism cell adhesion	269	7	2.29	0.0423
GO:0060039	pericardium development	10	4	8.7	0.00385	GO:0007416	synapse assembly	65	3	4.08	0.0428
GO:0060045	positive regulation of cardiac muscle cell proliferation	10	4	8.7	0.00385	GO:0043623	cellular protein complex assembly	271	7	2.27	0.0438
GO:0003279	cardiac septum development	37	8	3.61	0.00396	GO:0001578	microtubule bundle formation	28	2	6.45	0.0439
GO:0034502	protein localization to chromosome	16	5	6.01	0.00397	GO:0007585	respiratory gaseous exchange	28	2	6.45	0.0439
GO:0003206	cardiac chamber morphogenesis	45	9	3.28	0.004	GO:0046058	cAMP metabolic process	28	2	6.45	0.0439
GO:0043067	regulation of programmed cell death	657	65	1.48	0.00403	GO:0060048	cardiac muscle contraction	28	2	6.45	0.0439
GO:0010556	regulation of macromolecule biosynthetic process	1860	160	1.3	0.00406	GO:0060079	excitatory postsynaptic potential	28	2	6.45	0.0439
GO:0034508	centromere complex assembly	16	5	5.97	0.00407	GO:0060341	regulation of cellular localization	580	12	1.84	0.0439
GO:0032434	regulation of proteasomal ubiquitin-dependent protein catabolic process	108	16	2.29	0.00409	GO:0006461	protein complex assembly	647	13	1.79	0.0446
GO:0001568	blood vessel development	210	26	1.87	0.00414	GO:0070271	protein complex biogenesis	647	13	1.79	0.0446
GO:0060421	positive regulation of heart growth	16	5	5.94	0.00415	GO:0001959	regulation of cytokine-mediated signaling pathway	29	2	6.21	0.0468
GO:1900407	regulation of cellular response to oxidative stress	30	7	3.98	0.00443	GO:0007270	neuron-neuron synaptic transmission	68	3	3.89	0.0479
GO:2000241	regulation of reproductive process	30	7	3.98	0.00443	GO:0009791	post-embryonic development	68	3	3.89	0.0479
GO:0048025	negative regulation of mRNA splicing, via spliceosome	23	6	4.62	0.00462	GO:0034109	homotypic cell-cell adhesion	166	5	2.64	0.0489
GO:0003231	cardiac ventricle development	46	9	3.19	0.00466	GO:0008542	visual learning	30	2	5.99	0.0498
GO:0042472	inner ear morphogenesis	38	8	3.49	0.00471
GO:0010564	regulation of cell cycle process	147	19	2.08	0.00472
GO:0019219	regulation of nucleobase-containing compound metabolic process	1836	157	1.3	0.00476
GO:0006401	RNA catabolic process	110	16	2.24	0.00491
GO:0007283	spermatogenesis	150	20	2.03	0.00495
GO:0044702	single organism reproductive process	145	19	2.06	0.00521
GO:0014031	mesenchymal cell development	64	11	2.72	0.00526
GO:0070301	cellular response to hydrogen peroxide	31	7	3.82	0.00537
GO:0016202	regulation of striated muscle tissue development	47	9	3.1	0.00541
GO:0042307	positive regulation of protein import into nucleus	47	9	3.1	0.00541
GO:1901992	positive regulation of mitotic cell cycle phase transition	39	8	3.4	0.00541
GO:0045143	homologous chromosome segregation	17	5	5.44	0.00554
GO:0045687	positive regulation of glial cell differentiation	17	5	5.44	0.00554
GO:0046427	positive regulation of JAK-STAT cascade	17	5	5.44	0.00554
GO:0010389	regulation of G2/M transition of mitotic cell cycle	39	8	3.38	0.00556
GO:0043488	regulation of mRNA stability	39	8	3.38	0.00556
GO:0046620	regulation of organ growth	39	8	3.38	0.00556
GO:0060563	neuroepithelial cell differentiation	39	8	3.38	0.00556
GO:0009314	response to radiation	215	26	1.82	0.00566
GO:0002063	chondrocyte development	11	4	7.46	0.00571
GO:0002437	inflammatory response to antigenic stimulus	11	4	7.46	0.00571
GO:0006730	one-carbon metabolic process	11	4	7.46	0.00571
GO:0007080	mitotic metaphase plate congression	24	6	4.36	0.00579
GO:0051145	smooth muscle cell differentiation	24	6	4.36	0.00579
GO:0007389	pattern specification process	173	22	1.92	0.00585
GO:0010035	response to inorganic substance	142	19	2.04	0.00585
GO:0016053	organic acid biosynthetic process	112	16	2.19	0.00586
GO:0007017	microtubule-based process	278	31	1.7	0.00646
GO:0045638	negative regulation of myeloid cell differentiation	32	7	3.66	0.00646
GO:0072527	pyrimidine-containing compound metabolic process	32	7	3.66	0.00646
GO:0006611	protein export from nucleus	40	8	3.27	0.00653
GO:1903321	negative regulation of protein modification by small protein conjugation or removal	57	10	2.79	0.00659
GO:0050657	nucleic acid transport	94	14	2.3	0.00668
GO:0051236	establishment of RNA localization	94	14	2.3	0.00668
GO:0048534	hematopoietic or lymphoid organ development	319	35	1.64	0.00714
GO:0051129	negative regulation of cellular component organization	319	35	1.64	0.00714
GO:0014033	neural crest cell differentiation	25	6	4.13	0.00717
GO:0051653	spindle localization	25	6	4.13	0.00717
GO:0006301	postreplication repair	18	5	5.02	0.00723
GO:0019692	deoxyribose phosphate metabolic process	18	5	5.02	0.00723
GO:0048645	organ formation	18	5	5.02	0.00723
GO:0055025	positive regulation of cardiac muscle tissue development	18	5	5.02	0.00723
GO:1902692	regulation of neuroblast proliferation	18	5	5.02	0.00723
GO:0001763	morphogenesis of a branching structure	76	12	2.46	0.00731
GO:0072358	cardiovascular system development	377	40	1.58	0.00738
GO:0010033	response to organic substance	835	78	1.39	0.00743
GO:0045667	regulation of osteoblast differentiation	58	10	2.73	0.00746
GO:0060284	regulation of cell development	459	47	1.52	0.00746
GO:0006289	nucleotide-excision repair	41	8	3.17	0.00762
GO:0032392	DNA geometric change	33	7	3.52	0.00771
GO:0000003	reproduction	35	7	3.49	0.00778
GO:0060429	epithelium development	293	32	1.66	0.00783
GO:0045132	meiotic chromosome segregation	12	4	6.57	0.0079
GO:0033158	regulation of protein import into nucleus, translocation	12	4	6.52	0.00808
GO:0048608	reproductive structure development	147	19	1.97	0.00808
GO:0060441	epithelial tube branching involved in lung morphogenesis	12	4	6.52	0.00808
GO:0090231	regulation of spindle checkpoint	12	4	6.52	0.00808
GO:0090344	negative regulation of cell aging	12	4	6.52	0.00808
GO:0051053	negative regulation of DNA metabolic process	59	10	2.68	0.00843
GO:0051960	regulation of nervous system development	427	44	1.53	0.00851
GO:0071826	ribonucleoprotein complex subunit organization	137	18	1.99	0.00866
GO:0051028	mRNA transport	78	12	2.39	0.00899
GO:1903829	positive regulation of cellular protein localization	169	21	1.87	0.00905
GO:0045840	positive regulation of mitotic nuclear division	19	5	4.69	0.00907
GO:0001942	hair follicle development	34	7	3.39	0.00913
GO:0022404	molting cycle process	34	7	3.39	0.00913
GO:0043044	ATP-dependent chromatin remodeling	34	7	3.39	0.00913
GO:0032467	positive regulation of cytokinesis	19	5	4.66	0.00924
GO:0051148	negative regulation of muscle cell differentiation	19	5	4.66	0.00924
GO:0060968	regulation of gene silencing	19	5	4.66	0.00924
GO:0071897	DNA biosynthetic process	51	9	2.81	0.00937
GO:0009790	embryo development	163	20	1.9	0.00938
GO:1903651	positive regulation of cytoplasmic transport	128	17	2.02	0.00952
GO:0090596	sensory organ morphogenesis	108	15	2.12	0.00969
GO:0000910	cytokinesis	99	14	2.18	0.00996
GO:0009798	axis specification	43	8	2.99	0.0102
GO:0044712	single-organism catabolic process	479	48	1.48	0.0102
GO:0048565	digestive tract development	43	8	2.99	0.0102
GO:0001101	response to acid chemical	89	13	2.25	0.0103
GO:0003151	outflow tract morphogenesis	27	6	3.73	0.0106
GO:0009132	nucleoside diphosphate metabolic process	52	9	2.74	0.0106
GO:1903201	regulation of oxidative stress-induced cell death	27	6	3.73	0.0106
GO:2000045	regulation of G1/S transition of mitotic cell cycle	61	10	2.57	0.0106
GO:0006261	DNA-dependent DNA replication	36	7	3.25	0.0109
GO:0002052	positive regulation of neuroblast proliferation	13	4	5.8	0.011
GO:0003170	heart valve development	13	4	5.8	0.011
GO:0003197	endocardial cushion development	13	4	5.8	0.011
GO:0007064	mitotic sister chromatid cohesion	13	4	5.8	0.011
GO:0040001	establishment of mitotic spindle localization	13	4	5.8	0.011
GO:0048712	negative regulation of astrocyte differentiation	13	4	5.8	0.011
GO:0001649	osteoblast differentiation	44	8	2.94	0.0111
GO:0033043	regulation of organelle organization	590	57	1.43	0.0112
GO:0042491	auditory receptor cell differentiation	20	5	4.35	0.0116
GO:1901532	regulation of hematopoietic progenitor cell differentiation	20	5	4.35	0.0116
GO:1903706	regulation of hemopoiesis	121	16	2	0.0122
GO:0048729	tissue morphogenesis	251	28	1.66	0.0123
GO:0008156	negative regulation of DNA replication	28	6	3.56	0.0127
GO:0032873	negative regulation of stress-activated MAPK cascade	28	6	3.56	0.0127
GO:0070303	negative regulation of stress-activated protein kinase signaling cascade	28	6	3.56	0.0127
GO:0019953	sexual reproduction	46	8	2.84	0.0129
GO:0060562	epithelial tube morphogenesis	123	16	1.99	0.0129
GO:0001701	in utero embryonic development	241	27	1.67	0.0131
GO:0009141	nucleoside triphosphate metabolic process	133	17	1.93	0.0137
GO:0051173	positive regulation of nitrogen compound metabolic process	871	79	1.34	0.0143
GO:0014032	neural crest cell development	21	5	4.08	0.0144
GO:0045668	negative regulation of osteoblast differentiation	21	5	4.08	0.0144
GO:0045682	regulation of epidermis development	21	5	4.08	0.0144
GO:0051293	establishment of spindle localization	21	5	4.08	0.0144
GO:0002064	epithelial cell development	83	12	2.22	0.0145
GO:0030510	regulation of BMP signaling pathway	37	7	3.05	0.0145
GO:0042633	hair cycle	37	7	3.05	0.0145
GO:0050709	negative regulation of protein secretion	37	7	3.05	0.0145
GO:1903312	negative regulation of mRNA metabolic process	37	7	3.05	0.0145
GO:0045944	positive regulation of transcription from RNA polymerase II promoter	501	49	1.44	0.0146
GO:0060236	regulation of mitotic spindle organization	14	4	5.22	0.0146
GO:1901031	regulation of response to reactive oxygen species	14	4	5.22	0.0146
GO:2000677	regulation of transcription regulatory region DNA binding	14	4	5.22	0.0146
GO:0071310	cellular response to organic substance	611	58	1.4	0.0148
GO:0051241	negative regulation of multicellular organismal process	350	36	1.53	0.015
GO:0001503	ossification	125	16	1.95	0.0151
GO:0007338	single fertilization	29	6	3.41	0.0151
GO:0042733	embryonic digit morphogenesis	29	6	3.41	0.0151
GO:0045861	negative regulation of proteolysis	124	16	1.95	0.0151
GO:0006302	double-strand break repair	56	9	2.56	0.0152
GO:0048589	developmental growth	301	32	1.57	0.0152
GO:0071166	ribonucleoprotein complex localization	46	8	2.75	0.0152
GO:0071229	cellular response to acid chemical	55	9	2.56	0.0152
GO:0008283	cell proliferation	349	34	1.55	0.0156
GO:0032880	regulation of protein localization	455	45	1.46	0.0157
GO:1900180	regulation of protein localization to nucleus	104	14	2.04	0.0158
GO:2001233	regulation of apoptotic signaling pathway	200	23	1.71	0.0158
GO:0007163	establishment or maintenance of cell polarity	94	13	2.11	0.0159
GO:0021543	pallium development	94	13	2.11	0.0159
GO:0070507	regulation of microtubule cytoskeleton organization	85	12	2.18	0.0162
GO:0016072	rRNA metabolic process	125	16	1.93	0.0163
GO:1902806	regulation of cell cycle G1/S phase transition	65	10	2.38	0.0164
GO:0034654	nucleobase-containing compound biosynthetic process	1667	137	1.25	0.0166
GO:0090068	positive regulation of cell cycle process	76	11	2.26	0.0166
GO:0036473	cell death in response to oxidative stress	38	7	2.95	0.0167
GO:0045454	cell redox homeostasis	38	7	2.95	0.0167
GO:0043524	negative regulation of neuron apoptotic process	85	12	2.16	0.0173
GO:0090287	regulation of cellular response to growth factor stimulus	95	13	2.08	0.0173
GO:0001885	endothelial cell development	22	5	3.84	0.0175
GO:0035315	hair cell differentiation	22	5	3.84	0.0175
GO:2000779	regulation of double-strand break repair	22	5	3.84	0.0175
GO:0002009	morphogenesis of an epithelium	192	22	1.72	0.0176
GO:0097285	cell-type specific apoptotic process	236	26	1.63	0.0179
GO:0046822	regulation of nucleocytoplasmic transport	116	15	1.95	0.018
GO:2001236	regulation of extrinsic apoptotic signaling pathway	66	10	2.34	0.0181
GO:0048839	inner ear development	39	7	2.89	0.0183
GO:0051094	positive regulation of developmental process	488	47	1.43	0.0184
GO:0097190	apoptotic signaling pathway	294	31	1.56	0.0185
GO:0042558	pteridine-containing compound metabolic process	15	4	4.74	0.0188
GO:0051984	positive regulation of chromosome segregation	15	4	4.74	0.0188
GO:0061383	trabecula morphogenesis	15	4	4.74	0.0188
GO:0050680	negative regulation of epithelial cell proliferation	57	9	2.45	0.0189
GO:0055123	digestive system development	48	8	2.62	0.0194
GO:0045931	positive regulation of mitotic cell cycle	23	5	3.69	0.0197
GO:0006355	regulation of transcription, DNA-templated	1622	136	1.24	0.0199
GO:0042592	homeostatic process	572	54	1.39	0.0202
GO:0042273	ribosomal large subunit biogenesis	23	5	3.63	0.0211
GO:0044344	cellular response to fibroblast growth factor stimulus	23	5	3.63	0.0211
GO:0051216	cartilage development	58	9	2.4	0.0211
GO:0021872	forebrain generation of neurons	40	7	2.79	0.0214
GO:0006414	translational elongation	40	7	2.77	0.0218
GO:0021766	hippocampus development	40	7	2.77	0.0218
GO:0032200	telomere organization	40	7	2.77	0.0218
GO:0050663	cytokine secretion	40	7	2.77	0.0218
GO:0042254	ribosome biogenesis	173	20	1.72	0.0222
GO:0035148	tube formation	88	12	2.07	0.0223
GO:0006351	transcription, DNA-templated	1668	139	1.23	0.0225
GO:0010001	glial cell differentiation	69	10	2.25	0.0225
GO:1903707	negative regulation of hemopoiesis	16	4	4.38	0.023
GO:2001141	regulation of RNA biosynthetic process	1631	136	1.23	0.0236
GO:0006929	substrate-dependent cell migration	16	4	4.35	0.0237
GO:0051294	establishment of spindle orientation	16	4	4.35	0.0237
GO:0008589	regulation of smoothened signaling pathway	32	6	3.01	0.024
GO:0050678	regulation of epithelial cell proliferation	60	9	2.34	0.024
GO:0048872	homeostasis of number of cells	131	16	1.83	0.0244
GO:0071241	cellular response to inorganic substance	41	7	2.69	0.0248
GO:0000413	protein peptidyl-prolyl isomerization	24	5	3.43	0.0251
GO:1901606	alpha-amino acid catabolic process	24	5	3.43	0.0251
GO:0002683	negative regulation of immune system process	121	15	1.86	0.0255
GO:0048736	appendage development	70	10	2.18	0.0264
GO:0060173	limb development	70	10	2.18	0.0264
GO:0019693	ribose phosphate metabolic process	199	22	1.64	0.027
GO:0007098	centrosome cycle	51	8	2.43	0.0272
GO:0021761	limbic system development	51	8	2.43	0.0272
GO:0051726	regulation of cell cycle	178	19	1.7	0.0273
GO:1901215	negative regulation of neuron death	101	13	1.94	0.0274
GO:0002088	lens development in camera-type eye	33	6	2.9	0.0276
GO:0032526	response to retinoic acid	33	6	2.9	0.0276
GO:0072521	purine-containing compound metabolic process	211	23	1.61	0.0279
GO:1901292	nucleoside phosphate catabolic process	42	7	2.61	0.028
GO:0021953	central nervous system neuron differentiation	91	12	1.99	0.0282
GO:0010608	posttranscriptional regulation of gene expression	223	24	1.59	0.0287
GO:0018105	peptidyl-serine phosphorylation	123	15	1.82	0.029
GO:0030514	negative regulation of BMP signaling pathway	17	4	4.01	0.0292
GO:0046676	negative regulation of insulin secretion	17	4	4.01	0.0292
GO:1900087	positive regulation of G1/S transition of mitotic cell cycle	17	4	4.01	0.0292
GO:1900408	negative regulation of cellular response to oxidative stress	17	4	4.01	0.0292
GO:1902883	negative regulation of response to oxidative stress	17	4	4.01	0.0292
GO:1903202	negative regulation of oxidative stress-induced cell death	17	4	4.01	0.0292
GO:0003002	regionalization	134	16	1.78	0.0294
GO:0003208	cardiac ventricle morphogenesis	25	5	3.26	0.0296
GO:0045981	positive regulation of nucleotide metabolic process	25	5	3.26	0.0296
GO:0071774	response to fibroblast growth factor	25	5	3.26	0.0296
GO:0090329	regulation of DNA-dependent DNA replication	25	5	3.26	0.0296
GO:1900544	positive regulation of purine nucleotide metabolic process	25	5	3.26	0.0296
GO:1901654	response to ketone	25	5	3.26	0.0296
GO:0000028	ribosomal small subunit assembly	10	3	5.58	0.0299
GO:0003209	cardiac atrium morphogenesis	10	3	5.58	0.0299
GO:0046112	nucleobase biosynthetic process	10	3	5.58	0.0299
GO:0046189	phenol-containing compound biosynthetic process	10	3	5.58	0.0299
GO:0051382	kinetochore assembly	10	3	5.58	0.0299
GO:0090178	regulation of establishment of planar polarity involved in neural tube closure	10	3	5.58	0.0299
GO:1903205	regulation of hydrogen peroxide-induced cell death	10	3	5.58	0.0299
GO:1904589	regulation of protein import	92	12	1.97	0.0304
GO:0033993	response to lipid	179	20	1.65	0.0307
GO:0051259	protein oligomerization	213	23	1.59	0.0307
GO:0007417	central nervous system development	378	37	1.43	0.0309
GO:0031109	microtubule polymerization or depolymerization	62	9	2.22	0.0312
GO:0040029	regulation of gene expression, epigenetic	135	16	1.76	0.0312
GO:0007420	brain development	295	30	1.49	0.0314
GO:0071214	cellular response to abiotic stimulus	103	13	1.89	0.0316
GO:0006417	regulation of translation	180	20	1.64	0.0323
GO:2001234	negative regulation of apoptotic signaling pathway	114	14	1.84	0.0324
GO:0006974	cellular response to DNA damage stimulus	146	16	1.75	0.0329
GO:0009126	purine nucleoside monophosphate metabolic process	125	15	1.79	0.0329
GO:0009167	purine ribonucleoside monophosphate metabolic process	125	15	1.79	0.0329
GO:0061138	morphogenesis of a branching epithelium	63	9	2.19	0.0334
GO:0009259	ribonucleotide metabolic process	192	21	1.61	0.0335
GO:0048639	positive regulation of developmental growth	83	11	2	0.0336
GO:0030198	extracellular matrix organization	63	9	2.18	0.0342
GO:0035107	appendage morphogenesis	63	9	2.18	0.0342
GO:0035108	limb morphogenesis	63	9	2.18	0.0342
GO:0043062	extracellular structure organization	63	9	2.18	0.0342
GO:0014855	striated muscle cell proliferation	26	5	3.11	0.0346
GO:0021536	diencephalon development	26	5	3.11	0.0346
GO:0006163	purine nucleotide metabolic process	193	21	1.61	0.0351
GO:0009185	ribonucleoside diphosphate metabolic process	44	7	2.47	0.0351
GO:0009893	positive regulation of metabolic process	1521	126	1.22	0.0352
GO:0007143	female meiotic division	18	4	3.72	0.0355
GO:0010662	regulation of striated muscle cell apoptotic process	18	4	3.72	0.0355
GO:0035329	hippo signaling	18	4	3.72	0.0355
GO:0042743	hydrogen peroxide metabolic process	18	4	3.72	0.0355
GO:0051642	centrosome localization	18	4	3.72	0.0355
GO:0065004	protein-DNA complex assembly	27	5	3.07	0.0355
GO:0071300	cellular response to retinoic acid	18	4	3.72	0.0355
GO:0009891	positive regulation of biosynthetic process	845	74	1.28	0.0359
GO:0032774	RNA biosynthetic process	1677	137	1.21	0.0367
GO:0045665	negative regulation of neuron differentiation	106	13	1.84	0.0371
GO:0009161	ribonucleoside monophosphate metabolic process	127	15	1.76	0.0372
GO:0001843	neural tube closure	64	9	2.14	0.0374
GO:0060606	tube closure	64	9	2.14	0.0374
GO:0007127	meiosis I	11	3	4.96	0.0376
GO:0071840	cellular component organization or biogenesis	118	12	1.88	0.0383
GO:0000060	protein import into nucleus, translocation	11	3	4.91	0.0385
GO:0002320	lymphoid progenitor cell differentiation	11	3	4.88	0.039
GO:0009065	glutamine family amino acid catabolic process	11	3	4.88	0.039
GO:0042531	positive regulation of tyrosine phosphorylation of STAT protein	11	3	4.88	0.039
GO:0048339	paraxial mesoderm development	11	3	4.88	0.039
GO:0048715	negative regulation of oligodendrocyte differentiation	11	3	4.88	0.039
GO:0051290	protein heterotetramerization	11	3	4.88	0.039
GO:0061384	heart trabecula morphogenesis	11	3	4.88	0.039
GO:2000104	negative regulation of DNA-dependent DNA replication	11	3	4.88	0.039
GO:0001837	epithelial to mesenchymal transition	45	7	2.41	0.0391
GO:0009566	fertilization	45	7	2.41	0.0391
GO:0016331	morphogenesis of embryonic epithelium	85	11	1.95	0.0391
GO:0035270	endocrine system development	45	7	2.41	0.0391
GO:0071426	ribonucleoprotein complex export from nucleus	45	7	2.41	0.0391
GO:0018209	peptidyl-serine modification	128	15	1.74	0.0395
GO:0008347	glial cell migration	27	5	2.96	0.0401
GO:0046605	regulation of centrosome cycle	27	5	2.96	0.0401
GO:0001776	leukocyte homeostasis	36	6	2.61	0.0406
GO:0031099	regeneration	36	6	2.61	0.0406
GO:0006606	protein import into nucleus	97	12	1.87	0.0408
GO:0045935	positive regulation of nucleobase-containing compound metabolic process	825	72	1.27	0.0408
GO:0010243	response to organonitrogen compound	231	24	1.53	0.041
GO:0034599	cellular response to oxidative stress	76	10	2	0.0414
GO:0045786	negative regulation of cell cycle	100	12	1.85	0.0424
GO:0048754	branching morphogenesis of an epithelial tube	46	7	2.36	0.0424
GO:0001662	behavioral fear response	19	4	3.48	0.0425
GO:0002209	behavioral defense response	19	4	3.48	0.0425
GO:0014009	glial cell proliferation	19	4	3.48	0.0425
GO:0042596	fear response	19	4	3.48	0.0425
GO:0090102	cochlea development	19	4	3.48	0.0425
GO:1902175	regulation of oxidative stress-induced intrinsic apoptotic signaling pathway	19	4	3.48	0.0425
GO:1902750	negative regulation of cell cycle G2/M phase transition	19	4	3.48	0.0425
GO:1902808	positive regulation of cell cycle G1/S phase transition	19	4	3.48	0.0425
GO:0042063	gliogenesis	77	10	1.98	0.043
GO:0002791	regulation of peptide secretion	76	10	1.98	0.0434
GO:0060326	cell chemotaxis	46	7	2.34	0.0434
GO:0090276	regulation of peptide hormone secretion	76	10	1.98	0.0434
GO:0007224	smoothened signaling pathway	66	9	2.06	0.0443
GO:0097305	response to alcohol	56	8	2.18	0.0445
GO:0009411	response to UV	87	11	1.89	0.0452
GO:0031328	positive regulation of cellular biosynthetic process	830	72	1.26	0.0456
GO:0045446	endothelial cell differentiation	37	6	2.53	0.0456
GO:0046031	ADP metabolic process	37	6	2.53	0.0456
GO:0002376	immune system process	677	60	1.29	0.0459
GO:0046148	pigment biosynthetic process	28	5	2.84	0.046
GO:1901998	toxin transport	28	5	2.84	0.046
GO:0071396	cellular response to lipid	98	12	1.83	0.0463
GO:0035264	multicellular organism growth	109	13	1.77	0.0469
GO:0014020	primary neural tube formation	67	9	2.03	0.0481
GO:0050796	regulation of insulin secretion	67	9	2.03	0.0481
GO:0019222	regulation of metabolic process	2931	229	1.16	0.0483
GO:0070201	regulation of establishment of protein localization	367	35	1.39	0.0483
GO:0010557	positive regulation of macromolecule biosynthetic process	807	70	1.26	0.0484
GO:2001235	positive regulation of apoptotic signaling pathway	88	11	1.87	0.0485
GO:0022409	positive regulation of cell-cell adhesion	57	8	2.13	0.0486
GO:0000132	establishment of mitotic spindle orientation	12	3	4.34	0.0493
GO:0003230	cardiac atrium development	12	3	4.34	0.0493
GO:0006312	mitotic recombination	12	3	4.34	0.0493
GO:0009147	pyrimidine nucleoside triphosphate metabolic process	12	3	4.34	0.0493
GO:0010664	negative regulation of striated muscle cell apoptotic process	12	3	4.34	0.0493
GO:0010718	positive regulation of epithelial to mesenchymal transition	12	3	4.34	0.0493
GO:0010737	protein kinase A signaling	12	3	4.34	0.0493
GO:0031935	regulation of chromatin silencing	12	3	4.34	0.0493
GO:0036474	cell death in response to hydrogen peroxide	12	3	4.34	0.0493
GO:0040020	regulation of meiotic nuclear division	12	3	4.34	0.0493
GO:0043403	skeletal muscle tissue regeneration	12	3	4.34	0.0493
GO:0048103	somatic stem cell division	12	3	4.34	0.0493
GO:0060669	embryonic placenta morphogenesis	12	3	4.34	0.0493
GO:0060765	regulation of androgen receptor signaling pathway	12	3	4.34	0.0493
GO:0097191	extrinsic apoptotic signaling pathway	99	12	1.81	0.0494
GO:0009199	ribonucleoside triphosphate metabolic process	121	14	1.71	0.0499

## Sheet: Table 4
Table 4: Genes significantly associated with any of the first four principal components from the PCA analysis of all MGE proliferating neural progenitors
Gene ID	PC1	PC2	PC3	PC4	symbol	description of genes
100502825	-9.30034	-0.781781	-0.322899	-1.13927	Gm13826	predicted gene 13826
11957	-10.1272	0.573052	-0.627612	-2.38438	Atp5j	ATP synthase, H+ transporting, mitochondrial F0 complex, subunit F
12864	-9.49123	0.328767	2.19567	-2.66729	Cox6c	cytochrome c oxidase subunit VIc
13167	-14.4774	11.3173	1.49086	1.59818	Dbi	diazepam binding inhibitor
15205	-17.1521	9.11158	-6.07833	0.342805	Hes1	hairy and enhancer of split 1 (Drosophila)
15254	-8.27352	-0.660125	2.48076	-0.650081	Hint1	histidine triad nucleotide binding protein 1
15572	18.1485	-9.79592	4.77283	4.67272	Elavl4	ELAV (embryonic lethal, abnormal vision, Drosophila)-like 4 (Hu antigen D)
16828	-14.9867	21.7315	5.37386	0.0944356	Ldha	lactate dehydrogenase A
17319	-10.8538	5.91434	1.36636	1.08239	Mif	macrophage migration inhibitory factor
18845	17.3314	-9.86539	3.71725	0.924267	Plxna2	plexin A2
19951	-9.73469	-1.33332	0.683991	0.0467392	Rpl32	ribosomal protein L32
19981	-9.47112	-2.52927	0.627477	-1.91801	Rpl37a	ribosomal protein L37a
20044	-8.35862	0.217579	1.04449	-0.310894	Rps14	ribosomal protein S14
20103	-7.01655	-0.186747	1.3883	0.910808	Rps5	ribosomal protein S5
21335	18.06	-3.24241	7.31367	6.09093	Tacc3	transforming, acidic coiled-coil containing protein 3
216825	16.1689	2.69209	-1.53481	3.90802	Usp22	ubiquitin specific peptidase 22
228033	-11.0935	4.9552	6.39324	0.493791	Atp5g3	ATP synthase, H+ transporting, mitochondrial F0 complex, subunit C3 (subunit 9)
240960	16.1885	6.59435	3.59847	5.42399	Dnah14	dynein, axonemal, heavy chain 14
27207	-9.64241	0.582893	1.04875	0.34015	Rps11	ribosomal protein S11
27370	-8.8516	-1.53115	0.289679	0.750814	Rps26	ribosomal protein S26
381022	15.6669	5.97966	-3.21844	5.50509	Kmt2d	lysine (K)-specific methyltransferase 2D
52440	18.8042	1.06122	4.12928	5.98293	Tax1bp1	Tax1 (human T cell leukemia virus type I) binding protein 1
56295	-15.3782	4.41927	0.292061	0.913749	Higd1a	HIG1 domain family, member 1A
57330	13.5626	3.73407	-7.39113	3.69437	Gigyf1	GRB10 interacting GYF protein 1
57423	-11.1275	0.632023	3.74821	-1.54653	Atp5j2	ATP synthase, H+ transporting, mitochondrial F0 complex, subunit F2
621697	-9.64532	-0.0971177	-0.0598131	0.595625	Gm6251	predicted gene 6251
66181	-14.857	10.9942	3.92236	3.95791	Nop10	NOP10 ribonucleoprotein
66377	-12.0639	-3.46464	3.98544	2.31457	Ndufc1	NADH dehydrogenase (ubiquinone) 1, subcomplex unknown, 1
66481	-12.0771	0.660304	2.025	-1.5854	Rps21	ribosomal protein S21
66569	18.8523	-6.47434	-0.00497147	2.22712	Gdpd1	glycerophosphodiester phosphodiesterase domain containing 1
66923	15.308	0.342168	0.136371	2.55847	Pbrm1	polybromo 1
67088	-8.18879	-1.26988	2.73861	0.735584	Cand2	cullin-associated and neddylation-dissociated 2 (putative)
67115	-8.4581	4.06246	0.36933	-1.04674	Rpl14	ribosomal protein L14
67126	-11.3158	3.67579	2.68363	-0.461728	Atp5e	ATP synthase, H+ transporting, mitochondrial F1 complex, epsilon subunit
67186	-8.64635	2.85019	-0.258086	0.160856	Rplp2	ribosomal protein, large P2
67427	-8.36325	1.8783	0.406248	0.123154	Rps20	ribosomal protein S20
67945	-9.65486	1.46096	1.87032	0.625365	Rpl41	ribosomal protein L41
68011	-10.2852	-0.775668	2.07717	-0.247386	Snrpg	small nuclear ribonucleoprotein polypeptide G
72338	-8.93307	1.58595	0.179005	-0.151109	Wdr89	WD repeat domain 89
77519	20.1848	6.74506	-0.378486	3.87517	Zfp266	zinc finger protein 266
83602	19.0854	13.976	1.66951	6.48015	Gtf2a1	general transcription factor II A, 1
98386	15.0149	5.40181	3.31166	5.79077	Lbr	lamin B receptor
101867	4.61905	17.4665	3.35497	-0.888163	Rrp8	ribosomal RNA processing 8, methyltransferase, homolog (yeast)
106298	9.02107	14.9679	-0.291366	5.98341	Rrn3	RRN3 RNA polymerase I transcription factor homolog (yeast)
107515	-2.73634	20.3249	-5.50583	5.79224	Lgr4	leucine-rich repeat-containing G protein-coupled receptor 4
108156	-5.04315	17.2461	2.4918	0.119086	Mthfd1	methylenetetrahydrofolate dehydrogenase (NADP+ dependent), methenyltetrahydrofolate cyclohydrolase, formyltetrahydrofolate synthase
110074	-6.23504	17.2135	6.14414	-0.94725	Dut	deoxyuridine triphosphatase
11534	-5.33901	22.1394	6.5144	0.0127005	Adk	adenosine kinase
11544	-2.48483	18.0022	1.98673	2.15761	Adprh	ADP-ribosylarginine hydrolase
11758	0.46571	19.7925	1.85725	4.70234	Prdx6	peroxiredoxin 6
11878	6.9247	-17.4381	0.47104	-1.91439	Arx	aristaless related homeobox
12443	-5.60123	28.0082	1.67682	1.66593	Ccnd1	cyclin D1
13392	8.95849	-20.2959	7.00218	-6.05539	Dlx2	distal-less homeobox 2
13618	-10.2065	21.944	-12.7727	7.38508	Ednrb	endothelin receptor type B
13665	0.396075	19.4936	1.33253	0.917608	Eif2s1	eukaryotic translation initiation factor 2, subunit 1 alpha
14417	4.95083	-17.6649	-2.14997	-2.96981	Gad2	glutamic acid decarboxylase 2
14726	-6.41138	21.3653	-9.30842	9.75655	Pdpn	podoplanin
15201	-9.51277	18.3536	-2.74887	3.04085	Hells	helicase, lymphoid specific
15277	-0.568413	17.9685	-5.82261	4.24906	Hk2	hexokinase 2
15364	-2.12177	20.0228	-1.65777	11.2622	Hmga2	high mobility group AT-hook 2
16881	-4.84815	19.9251	8.89722	-10.3535	Lig1	ligase I, DNA, ATP-dependent
17218	-2.04028	22.45	-5.40964	7.23509	Mcm5	minichromosome maintenance deficient 5, cell division cycle 46 (S. cerevisiae)
17219	-6.01459	25.2494	-4.2329	-6.45795	Mcm6	minichromosome maintenance deficient 6 (MIS5 homolog, S. pombe) (S. cerevisiae)
17220	6.06948	15.7952	-1.69606	1.31289	Mcm7	minichromosome maintenance deficient 7 (S. cerevisiae)
17685	0.337743	18.6993	1.53794	-0.245016	Msh2	mutS homolog 2 (E. coli)
18208	-3.12681	17.4587	-8.82922	3.78008	Ntn1	netrin 1
18242	5.28464	20.2366	4.21722	10.1187	Oat	ornithine aminotransferase
18611	-3.48397	19.5097	-10.8352	9.83431	Pea15a	phosphoprotein enriched in astrocytes 15A
18972	-3.38042	18.3565	3.86338	-1.66292	Pold2	polymerase (DNA directed), delta 2, regulatory subunit
19330	6.27423	19.8747	-2.37901	8.86064	Rab18	RAB18, member RAS oncogene family
19361	-0.975937	17.7972	4.58755	-3.84054	Rad51	RAD51 homolog
19891	1.82486	20.1674	6.16808	2.46187	Rpa2	replication protein A2
20135	-0.0587591	12.113	3.77349	-0.333634	Rrm2	ribonucleotide reductase M2
20257	4.56493	-20.0159	-3.9678	-0.306255	Stmn2	stathmin-like 2
20692	-13.9172	23.023	-7.37135	9.92777	Sparc	secreted acidic cysteine rich glycoprotein
20833	2.55401	19.568	5.80369	8.37987	Ssrp1	structure specific recognition protein 1
208643	4.61396	21.0862	-1.19387	5.35524	Eif4g1	eukaryotic translation initiation factor 4, gamma 1
208715	0.153701	19.4627	-2.88852	4.33702	Hmgcs1	3-hydroxy-3-methylglutaryl-Coenzyme A synthase 1
210711	4.87283	14.5725	3.13757	2.3687	Mcmbp	MCM (minichromosome maintenance deficient) binding protein
22247	-3.36833	18.9428	0.693815	6.27976	Umps	uridine monophosphate synthetase
22380	-1.33416	16.6494	2.17919	0.3687	Wbp4	WW domain binding protein 4
230376	7.77471	17.5245	7.51156	6.46675	Haus6	HAUS augmin-like complex, subunit 6
238673	4.86637	20.6275	8.38311	-1.66852	Zfp367	zinc finger protein 367
26370	3.07086	17.8769	-9.76158	4.73412	Cetn2	centrin 2
27412	9.93483	19.3175	-3.65709	4.77349	Peg12	paternally expressed 12
27979	-4.40025	17.1904	8.1108	-3.15879	Eif3b	eukaryotic translation initiation factor 3, subunit B
29858	-7.45642	17.887	-3.67448	8.23786	Pmm1	phosphomannomutase 1
381373	10.6437	-20.8845	8.44279	-6.14758	Sp9	trans-acting transcription factor 9
407821	-2.5061	18.0031	-5.54429	2.3289	Znrf3	zinc and ring finger 3
53381	-2.33396	23.7894	7.95306	0.180952	Prdx4	peroxiredoxin 4
53605	1.78615	17.5148	-0.576173	6.9023	Nap1l1	nucleosome assembly protein 1-like 1
56085	8.76577	18.087	1.12628	1.21881	Ubqln1	ubiquilin 1
66235	-2.36705	19.5544	2.09258	9.57451	Eif1ax	eukaryotic translation initiation factor 1A, X-linked
66643	5.05201	19.6877	7.67402	8.40156	Lix1	limb expression 1 homolog (chicken)
67054	-0.244764	17.6449	5.76085	2.8877	Paics	phosphoribosylaminoimidazole carboxylase, phosphoribosylaminoribosylaminoimidazole, succinocarboxamide synthetase
67834	-1.637	19.1706	5.75019	3.65125	Idh3a	isocitrate dehydrogenase 3 (NAD+) alpha
68106	-3.72959	17.3853	-0.498784	-2.01596	Nt5c3b	5'-nucleotidase, cytosolic IIIB
68612	9.29147	-20.9937	7.54339	7.8016	Ube2c	ubiquitin-conjugating enzyme E2C
72284	-6.57379	25.5695	1.99262	3.45172	Oraov1	oral cancer overexpressed 1
75909	1.83508	17.6701	-3.16265	2.2872	Vmp1	vacuole membrane protein 1
77938	1.02488	15.506	-4.35493	3.68249	Fam53b	family with sequence similarity 53, member B
319156	-4.01318	8.39874	18.1217	-8.28707	Hist1h4d	histone cluster 1, H4d
110460	5.81026	11.8783	-3.73184	15.7382	Acat2	acetyl-Coenzyme A acetyltransferase 2
12442	2.57165	-2.80115	-2.48044	18.6301	Ccnb2	cyclin B2
12615	4.83784	-16.5418	-0.233523	20.4841	Cenpa	centromere protein A
15500	10.573	1.60229	-1.57282	15.7552	Hsf2	heat shock factor 2
21848	3.95534	1.97209	-3.48589	17.0866	Trim24	tripartite motif-containing 24
22190	4.08343	4.82066	2.89005	13.5864	Ubc	ubiquitin C
227613	0.0901614	-11.7069	3.01169	17.3102	Tubb4b	tubulin, beta 4B class IVB
52551	3.88845	9.68778	-0.928285	17.4053	Sgta	small glutamine-rich tetratricopeptide repeat (TPR)-containing, alpha
54326	-1.33313	0.271362	-0.882271	16.8475	Elovl2	elongation of very long chain fatty acids (FEN1/Elo2, SUR4/Elo3, yeast)-like 2
67203	5.0315	-4.80972	1.91699	19.3329	Nde1	nuclear distribution gene E homolog 1 (A nidulans)
69605	3.80373	0.654339	0.473604	17.1446	Lnp	limb and neural patterns

## Sheet: Table 5
Table 5: Genes significantly associated with any of the first four principal components from the PCA analysis of all MGE immature neurons
Gene ID	PC1	PC2	PC3	PC4	symbol	description of genes
100042625	16.3949	-6.70651	-3.01953	-3.16347	Gm3934	predicted gene 3934
100502825	9.15095	5.30642	-1.45305	-1.49775	Gm13826	predicted gene 13826
102334	-17.9414	-4.66435	3.6192	-6.95547	Ankrd10	ankyrin repeat domain 10
105171	-19.4833	-4.44651	-5.67502	0.292913	Arrdc3	arrestin domain containing 3
105348	-15.8844	-3.04662	-0.177019	6.35708	Golm1	golgi membrane protein 1
108645	-13.8119	-5.59904	0.788392	0.339421	Mat2b	methionine adenosyltransferase II, beta
108797	-19.8284	-2.46947	0.0461453	3.08115	Mex3b	mex3 homolog B (C. elegans)
110521	-14.8109	-0.872246	5.24293	-8.15947	Hivep1	human immunodeficiency virus type I enhancer binding protein 1
11307	-21.3562	-9.83326	-10.653	3.33755	Abcg1	ATP-binding cassette, sub-family G (WHITE), member 1
11538	-19.2612	-13.1693	-3.75758	-4.30052	Adnp	activity-dependent neuroprotective protein
117198	-22.7825	-6.85525	-6.53079	-5.35516	Ivns1abp	influenza virus NS1A binding protein
11878	-19.3159	18.1015	-1.0509	2.53969	Arx	aristaless related homeobox
11958	12.8485	5.97311	-3.32941	-5.86492	Atp5k	ATP synthase, H+ transporting, mitochondrial F1F0 complex, subunit E
11983	7.87612	1.52894	-0.53444	3.05542	Atpif1	ATPase inhibitory factor 1
12013	-15.1511	2.2803	-4.26952	-0.931391	Bach1	BTB and CNC homology 1
12224	14.3947	-2.14821	4.65594	-0.310033	Klf5	Kruppel-like factor 5
12323	20.6436	-7.07075	7.99287	-5.60377	Camk2b	calcium/calmodulin-dependent protein kinase II, beta
12326	21.6902	-8.36464	1.20264	-0.189174	Camk4	calcium/calmodulin-dependent protein kinase IV
12385	-14.1225	4.23799	-1.75738	2.90853	Ctnna1	catenin (cadherin associated protein), alpha 1
12395	-21.9541	-6.11646	1.59439	6.36487	Runx1t1	runt-related transcription factor 1; translocated to, 1 (cyclin D-related)
12577	-16.7263	-15.2153	-21.155	-8.63915	Cdkn1c	cyclin-dependent kinase inhibitor 1C (P57)
12661	24.31	-20.3054	-8.19659	0.608686	Chl1	cell adhesion molecule with homology to L1CAM
12861	10.3826	2.26484	-1.28511	-0.604306	Cox6a1	cytochrome c oxidase subunit VIa polypeptide 1
12864	12.8912	0.277988	-5.65551	0.265979	Cox6c	cytochrome c oxidase subunit VIc
12903	17.8313	-1.98514	0.58984	1.16908	Crabp1	cellular retinoic acid binding protein I
12904	-16.8114	1.83916	-15.6131	-4.80932	Crabp2	cellular retinoic acid binding protein II
12934	-5.1142	-2.9604	-1.39618	-1.36739	Dpysl2	dihydropyrimidinase-like 2
13017	-15.6696	-4.37601	-2.18256	-5.78241	Ctbp2	C-terminal binding protein 2
13176	-21.9594	-17.6841	-21.992	-4.90488	Dcc	deleted in colorectal carcinoma
13178	-14.6629	-1.55613	-0.40741	-1.69675	Dck	deoxycytidine kinase
13390	-24.0983	13.398	6.8966	-1.04582	Dlx1	distal-less homeobox 1
13392	-21.6029	8.57709	5.63406	-0.158426	Dlx2	distal-less homeobox 2
13424	-19.4486	-7.59187	-4.77716	4.22121	Dync1h1	dynein cytoplasmic 1 heavy chain 1
13544	-20.2666	-7.2067	-10.0713	-2.52348	Dvl3	dishevelled 3, dsh homolog (Drosophila)
13591	27.0143	-4.10705	6.40593	-8.20204	Ebf1	early B cell factor 1
13869	-15.9492	5.5134	16.912	11.0613	Erbb4	v-erb-a erythroblastic leukemia viral oncogene homolog 4 (avian)
140486	-15.9551	4.2404	-10.1351	-3.88713	Igf2bp1	insulin-like growth factor 2 mRNA binding protein 1
14432	30.6847	-22.0652	-1.61815	-1.92535	Gap43	growth associated protein 43
14457	21.5826	-10.5877	7.92479	-3.82669	Gas7	growth arrest specific 7
14680	24.891	-11.3513	2.73189	-2.09515	Gnal	guanine nucleotide binding protein, alpha stimulating, olfactory type
14897	-20.8435	-12.2944	-2.00793	-3.12089	Trip12	thyroid hormone receptor interactor 12
15228	-24.0915	-0.278917	-0.690912	-2.58543	Foxg1	forkhead box G1
15258	-16.8993	-11.5138	-7.73761	1.31554	Hipk2	homeodomain interacting protein kinase 2
15354	-15.5561	-7.22344	-5.64333	-1.8269	Hmgb3	high mobility group box 3
15387	-16.9588	-3.38204	-3.2683	-2.86583	Hnrnpk	heterogeneous nuclear ribonucleoprotein K
15500	-18.884	-4.25773	-8.14299	-5.58327	Hsf2	heat shock factor 2
16201	-22.5894	-7.66976	-1.15473	0.881891	Ilf3	interleukin enhancer binding factor 3
16392	25.703	-5.41706	1.45809	-1.0373	Isl1	ISL1 transcription factor, LIM/homeodomain
16476	-16.3121	-2.83266	-6.61345	-3.84562	Jun	jun proto-oncogene
16658	-12.9647	1.82021	-1.26956	4.7968	Mafb	v-maf musculoaponeurotic fibrosarcoma oncogene family, protein B (avian)
16728	22.3379	-14.2168	-7.31453	-0.119622	L1cam	L1 cell adhesion molecule
16874	-30.2299	13.0124	-0.52815	8.93502	Lhx6	LIM homeobox protein 6
16875	-16.4076	-5.94866	-5.6389	-1.67268	Lhx8	LIM homeobox protein 8
170791	-10.7039	-2.91829	-0.554309	-0.567585	Rbm39	RNA binding motif protein 39
171210	-12.1615	-3.46369	1.0447	4.47373	Acot2	acyl-CoA thioesterase 2
17132	-18.3897	7.74365	19.4235	7.33371	Maf	avian musculoaponeurotic fibrosarcoma (v-maf) AS42 oncogene homolog
17242	-12.8515	7.96683	-8.07937	-4.12281	Mdk	midkine
17246	-15.4772	3.55178	-7.72605	0.569663	Mdm2	transformed mouse 3T3 cell double minute 2
17294	-22.2117	-13.6774	-16.2982	0.657365	Mest	mesoderm specific transcript
17319	13.5333	-4.12315	-2.443	-2.62975	Mif	macrophage migration inhibitory factor
17536	29.5803	-3.4182	5.68911	-3.05609	Meis2	Meis homeobox 2
17684	-16.4471	-5.10086	1.80497	-4.52318	Cited2	Cbp/p300-interacting transactivator, with Glu/Asp-rich carboxy-terminal domain, 2
17690	-18.9403	1.4796	-6.74525	-0.823966	Msi1	musashi RNA-binding protein 1
17760	21.0418	-21.566	-8.33652	5.02779	Map6	microtubule-associated protein 6
17762	17.8349	-21.3557	1.91606	0.726351	Mapt	microtubule-associated protein tau
17966	-20.686	-2.79555	-4.33454	-2.89556	Nbr1	neighbor of Brca1 gene 1
17974	-15.9965	-3.44219	0.616924	-1.2023	Nck2	non-catalytic region of tyrosine kinase adaptor protein 2
18027	-14.5178	2.69013	4.80214	-2.59623	Nfia	nuclear factor I/A
18035	-13.1062	-2.14641	-2.06961	4.62542	Nfkbia	nuclear factor of kappa light polypeptide gene enhancer in B cells inhibitor, alpha
18176	-22.5003	-2.3142	-9.41627	5.16804	Nras	neuroblastoma ras oncogene
18189	28.894	-26.4969	-1.79881	-1.41995	Nrxn1	neurexin I
18213	24.6754	-11.656	3.63831	-5.80917	Ntrk3	neurotrophic tyrosine kinase, receptor, type 3
18546	19.4753	0.719845	3.4187	-5.6098	Pcp4	Purkinje cell protein 4
18751	22.5576	-7.6802	1.60306	8.1596	Prkcb	protein kinase C, beta
18754	15.1377	-6.81835	4.74748	4.14127	Prkce	protein kinase C, epsilon
18993	-16.736	7.48174	-1.55665	-0.722082	Pou3f3	POU domain, class 3, transcription factor 3
19046	-17.7462	-11.0607	-3.20069	-4.29232	Ppp1cb	protein phosphatase 1, catalytic subunit, beta isoform
19085	22.0064	-9.85834	-1.85752	3.28239	Prkar1b	protein kinase, cAMP dependent regulatory, type I beta
19244	-16.6274	-8.18285	-9.62491	-2.10309	Ptp4a2	protein tyrosine phosphatase 4a2
19280	-13.8957	-6.16958	1.84523	-1.08516	Ptprs	protein tyrosine phosphatase, receptor type, S
19289	-17.8827	-3.93127	-6.91976	-2.88675	Igdcc3	immunoglobulin superfamily, DCC subclass, member 3
19317	-27.6578	4.79458	12.8481	-0.581724	Qk	quaking
194388	-19.7177	-1.55455	-7.14	-4.39965	Tet3	tet methylcytosine dioxygenase 3
19654	-18.5714	-15.0519	-6.97133	-2.35768	Rbm6	RNA binding motif protein 6
19684	-18.5537	-7.19857	5.30046	-7.62969	Rdx	radixin
19699	19.9397	-9.5173	4.1511	-0.53777	Reln	reelin
19716	18.2983	-13.636	-0.686242	3.41802	Bex1	brain expressed gene 1
19822	-20.8755	-5.76862	-3.01008	0.733555	Rnf4	ring finger protein 4
19894	18.03	-7.36641	-0.531896	-1.39272	Rph3a	rabphilin 3A
19981	9.04629	6.77121	-0.117487	-1.43711	Rpl37a	ribosomal protein L37a
20103	9.30706	0.660469	-4.82991	-3.14	Rps5	ribosomal protein S5
20230	-15.3126	6.22386	-0.128897	3.13589	Satb1	special AT-rich sequence binding protein 1
20666	-10.6296	2.6614	1.92177	-0.183845	Sox11	SRY (sex determining region Y)-box 11
20674	-14.9354	11.337	14.9752	6.17175	Sox2	SRY (sex determining region Y)-box 2
20677	-15.1591	-0.146594	-3.18196	0.461436	Sox4	SRY (sex determining region Y)-box 4
20679	-28.7533	12.1641	12.4228	1.1183	Sox6	SRY (sex determining region Y)-box 6
20983	23.0042	-13.5255	-1.15122	1.71371	Syt4	synaptotagmin IV
212168	-17.3352	5.74365	-6.16192	0.116026	Zswim4	zinc finger SWIM-type containing 4
21406	-23.1588	5.0887	-2.39485	3.14067	Tcf12	transcription factor 12
21413	-26.6745	15.8328	12.6977	3.96509	Tcf4	transcription factor 4
214133	-25.8806	-1.24173	-9.05801	-5.64549	Tet2	tet methylcytosine dioxygenase 2
214899	-20.887	-13.1791	0.0189573	-4.17603	Kdm5a	lysine (K)-specific demethylase 5A
216850	-15.1914	-1.09791	-2.98673	-1.01761	Kdm6b	KDM1 lysine (K)-specific demethylase 6B
217588	-16.6402	-2.67234	-7.18916	4.18649	Mbip	MAP3K12 binding inhibitory protein 1
218975	-17.1522	-6.11526	-7.50187	-6.77372	Mapk1ip1l	mitogen-activated protein kinase 1 interacting protein 1-like
21912	22.6003	-19.8997	-0.93972	-4.76261	Tspan7	tetraspanin 7
21973	-9.93299	-0.201815	5.61651	-1.48661	Top2a	topoisomerase (DNA) II alpha
22151	15.2878	-15.0516	-0.985178	1.02861	Tubb2a	tubulin, beta 2A class IIA
22223	15.39	-12.9548	-1.25559	-10.0702	Uchl1	ubiquitin carboxy-terminal hydrolase L1
223726	26.9966	0.728195	9.25751	-2.88746	Mpped1	metallophosphoesterase domain containing 1
225523	-17.8888	-6.58851	-2.93635	-6.05916	Cep120	centrosomal protein 120
226517	-17.8734	-3.84516	-3.31873	-4.50529	Smg7	Smg-7 homolog, nonsense mediated mRNA decay factor (C. elegans)
228033	12.673	-7.08339	-6.35286	-10.7735	Atp5g3	ATP synthase, H+ transporting, mitochondrial F0 complex, subunit C3 (subunit 9)
229663	-17.0467	-5.59205	-7.19176	-3.38654	Csde1	cold shock domain containing E1, RNA binding
234852	-16.621	-7.18717	-7.34246	-5.20201	Chmp1a	charged multivesicular body protein 1A
235106	18.9576	-10.7708	6.09857	1.70076	Ntm	neurotrimin
235134	-13.3909	-3.33592	1.63751	-5.32072	Nfrkb	nuclear factor related to kappa B binding protein
235439	-19.7411	-8.76007	3.72165	-0.505606	Herc1	hect (homologous to the E6-AP (UBE3A) carboxyl terminus) domain and RCC1 (CHC1)-like domain (RLD) 1
238799	-21.3605	-6.996	-10.5018	-5.93781	Tnpo1	transportin 1
23924	-12.717	-2.06214	3.18699	0.21043	Katna1	katanin p60 (ATPase-containing) subunit A1
239667	-21.9228	-8.31935	1.00668	-3.87373	Dip2b	DIP2 disco-interacting protein 2 homolog B (Drosophila)
23994	-18.7078	-0.786669	-8.33381	5.25698	Dazap2	DAZ associated protein 2
240427	-21.3559	2.53457	7.15423	9.14052	Setbp1	SET binding protein 1
240690	-13.0297	5.27668	-2.13447	1.35238	St18	suppression of tumorigenicity 18
242466	-19.0087	-14.8309	-10.3139	-4.14331	Zfp462	zinc finger protein 462
268420	-16.2915	1.08096	-4.57749	-8.03134	Alkbh5	alkB, alkylation repair homolog 5 (E. coli)
269023	-18.2448	0.132072	5.9913	6.84171	Zfp608	zinc finger protein 608
269473	-16.0899	-8.43051	1.3187	-5.58674	Lrig2	leucine-rich repeats and immunoglobulin-like domains 2
270190	19.1981	-6.61592	-1.54182	-5.28703	Ephb1	Eph receptor B1
271305	-23.2787	11.6426	-9.81267	-1.92443	Phf21b	PHD finger protein 21B
27370	9.10548	8.33248	-1.49645	-0.283974	Rps26	ribosomal protein S26
27528	-14.9624	-4.35249	-2.79728	2.09105	Nrep	neuronal regeneration related protein
277414	-17.1459	-3.79878	-4.41823	-0.434982	Trp53i11	transformation related protein 53 inducible protein 11
30046	-19.5422	-5.11906	-3.46374	0.688761	Zfp292	zinc finger protein 292
30791	-15.4521	-2.7911	-2.34247	2.15255	Slc39a1	solute carrier family 39 (zinc transporter), member 1
319162	-17.2194	-5.56749	-10.2482	2.14278	Hist3h2a	histone cluster 3, H2a
319713	13.1462	-6.33336	-0.672762	-1.80655	Ablim3	actin binding LIM protein family, member 3
320429	20.8864	-17.2522	6.02073	-6.75678	Trank1	tetratricopeptide repeat and ankyrin repeat containing 1
320563	17.9352	-10.4328	-7.40276	-6.64815	Islr2	immunoglobulin superfamily containing leucine-rich repeat 2
328977	-18.3468	-5.47316	-2.89978	-7.81774	Zfp532	zinc finger protein 532
338523	-16.3549	1.46243	-2.18109	-0.512767	Kdm7a	lysine (K)-specific demethylase 7A
381373	-20.4456	12.0557	3.65331	9.02146	Sp9	trans-acting transcription factor 9
407785	18.1158	-6.17844	-7.66439	1.57182	Ndufs6	NADH dehydrogenase (ubiquinone) Fe-S protein 6
433938	-26.6274	1.32645	-3.66463	-1.6845	Mn1	meningioma 1
50708	-14.8329	7.15095	-0.618207	0.177162	Hist1h1c	histone cluster 1, H1c
53378	-19.532	-2.91503	-12.2241	-1.6883	Sdcbp	syndecan binding protein
53621	-16.9108	-12.2974	-2.25058	-4.65349	Cnot4	CCR4-NOT transcription complex, subunit 4
54405	15.7415	-0.629348	-9.78326	-8.04774	Ndufa1	NADH dehydrogenase (ubiquinone) 1 alpha subcomplex, 1
54725	21.949	-18.5966	-2.04703	-2.96973	Cadm1	cell adhesion molecule 1
56306	-12.506	-5.35647	-6.97478	-6.46833	Fam60a	family with sequence similarity 60, member A
56421	25.5406	-6.91197	3.89126	-2.64197	Pfkp	phosphofructokinase, platelet
56637	-8.61876	-1.04898	-2.25815	-2.65159	Gsk3b	glycogen synthase kinase 3 beta
56706	-24.3742	-8.33897	-1.0459	3.30947	Ccnl1	cyclin L1
56709	-12.6866	-6.47601	0.957023	1.46316	Dnajb12	DnaJ (Hsp40) homolog, subfamily B, member 12
57330	-15.4929	-9.65721	3.74451	2.60631	Gigyf1	GRB10 interacting GYF protein 1
57438	-19.159	-4.7559	2.01663	-0.781327	March7	membrane-associated ring finger (C3HC4) 7
59090	-17.0494	-4.36156	-7.50298	5.7121	Midn	midnolin
60344	-16.4831	-6.44975	-13.4254	2.91239	Fign	fidgetin
623286	16.2304	-4.40698	-5.55387	0.477394	Gm6415	predicted pseudogene 6415
66091	15.0324	-1.03572	-6.36067	2.4155	Ndufa3	NADH dehydrogenase (ubiquinone) 1 alpha subcomplex, 3
66152	15.741	-7.78837	-7.81526	2.32618	Uqcr10	ubiquinol-cytochrome c reductase, complex III subunit X
66181	18.3382	-16.5515	-0.521309	1.146	Nop10	NOP10 ribonucleoprotein
66447	22.0496	-8.46438	-5.2912	1.91396	Mgst3	microsomal glutathione S-transferase 3
66540	-14.2332	-1.7502	-6.2393	1.32655	Fam107b	family with sequence similarity 107, member B
66797	20.4026	-16.3663	-4.42135	-0.216786	Cntnap2	contactin associated protein-like 2
66921	-15.2366	-11.6544	-1.03099	-2.46383	Prpf38b	PRP38 pre-mRNA processing factor 38 (yeast) domain containing B
67255	-18.6347	-4.51697	1.55896	-1.62366	Zfp422	zinc finger protein 422
67267	20.7093	-6.90394	-4.10238	-0.0891933	Uqcc2	ubiquinol-cytochrome c reductase complex assembly factor 2
67586	18.294	-12.3653	-4.43136	0.38691	Ubxn11	UBX domain protein 11
67945	8.36114	4.71038	-1.03311	-1.05382	Rpl41	ribosomal protein L41
68202	16.5886	-5.42647	0.895637	-8.22667	Ndufa5	NADH dehydrogenase (ubiquinone) 1 alpha subcomplex, 5
68312	-18.9027	-0.395744	-13.4345	-1.10384	Gstm7	glutathione S-transferase, mu 7
68337	16.862	-9.78221	-6.97425	-3.99115	Crip2	cysteine rich protein 2
68499	19.2057	-7.41386	-1.96746	1.07034	Mrpl53	mitochondrial ribosomal protein L53
68566	20.9704	-13.7744	-1.49134	-6.92649	Caly	calcyon neuron-specific vesicular protein
68703	-15.631	-3.12248	-6.32574	-6.63496	Rere	arginine glutamic acid dipeptide (RE) repeats
70099	-15.9301	4.68415	3.97726	-4.45266	Smc4	structural maintenance of chromosomes 4
70350	9.84902	-4.32328	-4.41539	-0.93639	Basp1	brain abundant, membrane attached signal protein 1
70790	-18.1836	-7.23536	-5.15651	-2.17796	Ubr5	ubiquitin protein ligase E3 component n-recognin 5
71375	-24.4541	-0.0804873	-7.42359	4.02422	Foxn3	forkhead box N3
71474	-18.3426	-5.94779	-6.5318	0.614542	Ppp6r2	protein phosphatase 6, regulatory subunit 2
71994	-20.932	-1.02916	-8.51832	-6.85549	Cnn3	calponin 3, acidic
73389	-17.0108	-3.53289	1.98691	-0.967358	Hbp1	high mobility group box transcription factor 1
73723	20.1631	-14.5696	-3.78788	1.81796	Sh3bgrl3	SH3 domain binding glutamic acid-rich protein-like 3
73826	-22.7082	-16.1909	-11.2289	-2.4246	Poldip3	polymerase (DNA-directed), delta interacting protein 3
74100	21.7308	-4.30642	4.90788	-0.612022	Arpp21	cyclic AMP-regulated phosphoprotein, 21
74213	-17.6757	-6.08307	-4.99006	-4.03694	Rbm26	RNA binding motif protein 26
74464	-15.7147	-2.47828	-4.22964	-6.41876	Zswim5	zinc finger SWIM-type containing 5
75785	-21.4582	-12.3123	-8.67554	-3.47933	Klhl24	kelch-like 24
76055	-23.6916	-5.83745	-6.86551	2.16758	Mgea5	meningioma expressed antigen 5 (hyaluronidase)
76626	-20.3613	-18.507	-2.0622	2.32451	Msi2	musashi RNA-binding protein 2
76784	-16.6435	-5.81456	4.10264	1.21139	Mtif2	mitochondrial translational initiation factor 2
76936	-16.5464	-3.52772	-9.05148	0.0280559	Hnrnpm	heterogeneous nuclear ribonucleoprotein M
77065	-16.2356	-3.94291	-3.66401	-0.233711	Ints7	integrator complex subunit 7
77128	-14.8748	-5.37021	6.91507	-7.996	Crebrf	CREB3 regulatory factor
77519	-21.5239	-12.3427	-8.57604	-0.12135	Zfp266	zinc finger protein 266
77605	-23.7371	4.91205	-1.50295	-3.48272	H2afv	H2A histone family, member V
78757	-16.0125	-9.13273	11.5949	0.301438	Rictor	RPTOR independent companion of MTOR, complex 2
78784	-13.7504	1.95059	-6.24268	-0.653465	Celf3	CUGBP, Elav-like family member 3
81000	-14.7145	-0.758633	3.39241	2.18415	Rad54l2	RAD54 like 2 (S. cerevisiae)
81907	-14.3066	-1.11663	-1.35762	2.03457	Tmem108	transmembrane protein 108
93871	-22.4319	-8.45947	-10.4533	-2.07849	Brwd1	bromodomain and WD repeat domain containing 1
97165	-10.5735	1.48522	-3.17207	-4.43574	Hmgb2	high mobility group box 2
99929	-17.6388	6.94612	-0.110311	5.70687	Tiparp	TCDD-inducible poly(ADP-ribose) polymerase
104001	3.59345	-8.15771	-1.94919	0.406241	Rtn1	reticulon 1
108013	5.04395	-14.9432	1.03891	5.30678	Celf4	CUGBP, Elav-like family member 4
108030	13.9229	-18.4674	-4.24274	1.15784	Lin7a	lin-7 homolog A (C. elegans)
108664	-11.1366	-18.3699	-6.09915	-8.92938	Atp6v1h	ATPase, H+ transporting, lysosomal V1 subunit H
116731	16.1043	-22.459	7.13707	-5.67806	Pcdha1	protocadherin alpha 1
11735	4.54907	-23.8	-0.328485	-0.370993	Ank3	ankyrin 3, epithelial
117600	-3.61486	-17.83	-3.24309	2.9701	Srgap1	SLIT-ROBO Rho GTPase activating protein 1
11772	-10.3115	-17.4379	-6.20893	-3.9401	Ap2a2	adaptor-related protein complex 2, alpha 2 subunit
11789	-4.13743	-16.6994	-3.26614	1.18996	Apc	adenomatosis polyposis coli
11804	14.9081	-18.0992	1.4307	-3.8113	Aplp2	amyloid beta (A4) precursor-like protein 2
11836	8.86723	-18.9205	-4.00417	-3.1573	Araf	v-raf murine sarcoma 3611 viral oncogene homolog
11906	7.84439	-25.4295	-18.4387	-12.1891	Zfhx3	zinc finger homeobox 3
12014	8.53033	-18.4814	-5.8114	-7.61454	Bach2	BTB and CNC homology 2
12322	-1.96806	-14.99	-2.25992	-7.42793	Camk2a	calcium/calmodulin-dependent protein kinase II alpha
12330	-5.50576	-19.9116	-4.58405	-9.74424	Canx	calnexin
12361	5.52951	-23.7014	-3.65267	-8.6334	Cask	calcium/calmodulin-dependent serine protein kinase (MAGUK family)
12801	10.3541	-22.7576	-6.30156	-6.73562	Cnr1	cannabinoid receptor 1 (brain)
13433	0.558364	-18.1362	2.05619	-3.99726	Dnmt1	DNA methyltransferase (cytosine-5) 1
14199	5.08327	-19.3833	-2.85666	1.77288	Fhl1	four and a half LIM domains 1
14406	3.77063	-26.0051	-5.38011	0.151342	Gabrg2	gamma-aminobutyric acid (GABA) A receptor, subunit gamma 2
14800	10.5674	-31.2289	3.66158	-4.12259	Gria2	glutamate receptor, ionotropic, AMPA2 (alpha 2)
14812	17.4059	-22.7254	17.7969	3.99589	Grin2b	glutamate receptor, ionotropic, NMDA2B (epsilon 2)
15357	0.611105	-16.486	-8.27102	-5.61535	Hmgcr	3-hydroxy-3-methylglutaryl-Coenzyme A reductase
16531	14.1063	-15.0209	0.778747	0.71698	Kcnma1	potassium large conductance calcium-activated channel, subfamily M, alpha member 1
16564	-0.646661	-19.1435	-4.5696	3.16352	Kif21a	kinesin family member 21A
16574	-0.653316	-20.8303	-12.6196	-3.59828	Kif5c	kinesin family member 5C
16646	-5.78277	-18.5895	-5.01707	-3.78511	Kpna1	karyopherin (importin) alpha 1
17389	-10.8294	-18.3844	-0.674797	2.65592	Mmp16	matrix metallopeptidase 16
17470	16.1824	-26.5018	-4.38984	-2.31608	Cd200	CD200 antigen
17755	-0.936248	-5.62044	-1.50689	-1.6138	Map1b	microtubule-associated protein 1B
17847	4.03025	-17.9598	1.05527	-0.454859	Usp34	ubiquitin specific peptidase 34
17933	0.664263	-20.4958	1.25262	-0.738443	Myt1l	myelin transcription factor 1-like
17967	-5.54611	-11.4197	3.03151	2.20044	Ncam1	neural cell adhesion molecule 1
17984	4.15973	-20.9094	-21.902	-7.62547	Ndn	necdin
18034	8.10612	-16.0773	2.95391	-3.61221	Nfkb2	nuclear factor of kappa light polypeptide gene enhancer in B cells 2, p49/p100
18481	0.460872	-23.3377	-8.70523	-10.0095	Pak3	p21 protein (Cdc42/Rac)-activated kinase 3
18597	4.3991	-16.735	1.63975	-2.38248	Pdha1	pyruvate dehydrogenase E1 alpha 1
18744	-6.87438	-18.2574	-9.77136	-1.36345	Pja1	praja ring finger 1, E3 ubiquitin protein ligase
19070	-9.61091	-19.1168	-0.45828	-12.399	Mob4	MOB family member 4, phocein
19179	-5.94926	-16.4283	-8.05498	0.143797	Psmc1	protease (prosome, macropain) 26S subunit, ATPase 1
19259	8.15885	-23.7382	-4.83181	1.86936	Ptpn5	protein tyrosine phosphatase, non-receptor type 5
19387	5.42846	-16.9189	-4.23658	-8.49679	Rangap1	RAN GTPase activating protein 1
19711	10.2394	-21.5073	-9.00752	-0.625801	Resp18	regulated endocrine-specific protein 18
20044	5.56197	7.622	-2.12331	-1.27727	Rps14	ribosomal protein S14
20257	10.5687	-14.2461	-6.78314	-3.07887	Stmn2	stathmin-like 2
20269	9.45529	-18.7502	-12.0514	3.77485	Scn3a	sodium channel, voltage-gated, type III, alpha
20450	-1.5527	-19.9138	-0.918627	-3.75281	St8sia2	ST8 alpha-N-acetyl-neuraminide alpha-2,8-sialyltransferase 2
20614	10.897	-20.9894	-5.80433	-1.61662	Snap25	synaptosomal-associated protein 25
20616	16.3779	-18.3706	0.983859	1.17589	Snap91	synaptosomal-associated protein 91
20742	-7.16877	-20.8111	-7.83678	-5.16355	Sptbn1	spectrin beta, non-erythrocytic 1
20775	0.488508	-16.0717	-4.24197	-1.67481	Sqle	squalene epoxidase
208715	-2.11253	-23.8412	-11.6398	-9.27828	Hmgcs1	3-hydroxy-3-methylglutaryl-Coenzyme A synthase 1
208846	6.86588	-19.2251	-4.42011	-0.951617	Daam1	dishevelled associated activator of morphogenesis 1
20910	5.98867	-18.1424	-8.30155	-0.607819	Stxbp1	syntaxin binding protein 1
20970	15.4717	-19.5581	-3.8677	3.15358	Sdc3	syndecan 3
210801	3.41776	-18.2099	-5.21019	-2.86527	Unc5d	unc-5 homolog D (C. elegans)
211323	-4.76951	-19.3285	-9.86477	-5.01352	Nrg1	neuregulin 1
213582	11.5391	-21.0833	-5.90821	4.54616	Map9	microtubule-associated protein 9
21366	6.70588	-17.7805	0.229665	4.36914	Slc6a6	solute carrier family 6 (neurotransmitter transporter, taurine), member 6
216439	10.0733	-12.6076	4.65537	1.01213	Agap2	ArfGAP with GTPase domain, ankyrin repeat and PH domain 2
218850	-4.02553	-18.2205	1.55498	-2.99103	Fam208a	family with sequence similarity 208, member A
21888	2.21175	-19.1656	-7.17293	-2.8714	Tle4	transducin-like enhancer of split 4, homolog of Drosophila E(spl)
22215	-6.69766	-22.2132	2.80322	2.8014	Ube3a	ubiquitin protein ligase E3A
22335	4.50334	-16.6686	1.13969	-3.35923	Vdac3	voltage-dependent anion channel 3
226180	14.5971	-26.5763	-2.18263	-1.66769	Ina	internexin neuronal intermediate filament protein, alpha
228777	1.47397	-15.5463	-1.08949	-8.66561	Nrsn2	neurensin 2
230249	-6.25984	-18.7564	-2.02063	-8.94318	AI314180	expressed sequence AI314180
232975	5.67879	-19.5767	-10.688	3.43187	Atp1a3	ATPase, Na+/K+ transporting, alpha 3 polypeptide
233789	0.567053	-17.3083	4.96128	3.53261	Smg1	SMG1 homolog, phosphatidylinositol 3-kinase-related kinase (C. elegans)
234267	3.45246	-22.0204	-7.31059	1.03024	Gpm6a	glycoprotein m6a
234593	15.9966	-20.8275	-5.12826	-5.14874	Ndrg4	N-myc downstream regulated gene 4
238161	-4.94249	-21.8264	-7.93454	-4.78306	Akap6	A kinase (PRKA) anchor protein 6
238988	5.55785	-22.4953	0.712503	-1.92409	Erc2	ELKS/RAB6-interacting/CAST family member 2
23934	9.19953	-11.2995	5.02803	-1.92983	Ly6h	lymphocyte antigen 6 complex, locus H
239420	4.39054	-17.3744	5.11054	-3.9554	Csmd3	CUB and Sushi multiple domains 3
240063	-6.87243	-16.5673	-6.20628	0.264914	Zfp811	zinc finger protein 811
24056	-1.7986	-19.7779	-3.20997	1.444	Sh3bp5	SH3-domain binding protein 5 (BTK-associated)
24071	-0.789367	-16.9984	-2.24081	-0.512457	Synj2bp	synaptojanin 2 binding protein
242109	-2.31639	-20.1528	0.470176	-8.75573	Zfp697	zinc finger protein 697
243339	13.9204	-25.0249	-11.2341	3.24919	Tmem130	transmembrane protein 130
245607	7.59282	-19.4672	-3.42242	-7.14024	Gprasp2	G protein-coupled receptor associated sorting protein 2
26875	13.0241	-21.1436	-0.117285	-1.79674	Pclo	piccolo (presynaptic cytomatrix protein)
268890	14.8625	-16.3422	2.46195	3.04421	Lsamp	limbic system-associated membrane protein
269019	-3.73189	-11.2154	-0.436385	-1.47494	Stk32a	serine/threonine kinase 32A
269116	3.68374	-19.1371	2.42103	-1.58075	Nfasc	neurofascin
26965	-7.86528	-18.5069	-2.46155	-3.97989	Cul1	cullin 1
269788	3.62149	-16.3411	-3.81822	-7.13436	Lhfpl4	lipoma HMGIC fusion partner-like protein 4
27062	-10.5449	-24.361	0.319391	-1.39304	Cadps	Ca2+-dependent secretion activator
279561	-2.12934	-20.7914	-0.577441	-5.77847	Wnk3	WNK lysine deficient protein kinase 3
30052	2.41581	-13.1606	-2.70404	-2.29896	Pcsk1n	proprotein convertase subtilisin/kexin type 1 inhibitor
319317	14.6465	-33.134	-6.21408	-0.0366367	Snhg11	small nucleolar RNA host gene 11
320365	9.78869	-25.0186	9.13294	-4.71666	Fry	furry homolog (Drosophila)
320538	-12.3883	-19.5953	-9.12883	-6.35495	Ubn2	ubinuclein 2
320840	9.30089	-21.1125	4.86985	-5.97545	Negr1	neuronal growth regulator 1
327814	3.82346	-25.6961	-2.16132	-0.36445	Ppfia2	protein tyrosine phosphatase, receptor type, f polypeptide (PTPRF), interacting protein (liprin), alpha 2
381338	7.18736	-32.5521	-3.11472	-3.632	Lonrf2	LON peptidase N-terminal domain and ring finger 2
50912	-7.68104	-16.4361	2.29826	-3.17555	Exosc10	exosome component 10
52250	12.5258	-23.0264	-3.69274	-1.94399	Reep1	receptor accessory protein 1
52397	-1.84667	-19.0873	-1.71727	-2.68889	Zfp644	zinc finger protein 644
52696	4.74696	-23.6663	-4.23216	0.277524	Zwint	ZW10 interactor
52906	14.302	-21.098	-1.65785	0.0893326	Ahi1	Abelson helper integration site 1
53420	12.8125	-18.5933	7.05788	-1.88042	Syt5	synaptotagmin V
53619	-4.66029	-19.2251	-8.39151	-1.98298	Blcap	bladder cancer associated protein homolog (human)
545156	-12.2118	-17.4137	-5.33061	-2.09759	Kalrn	kalirin, RhoGEF kinase
545389	0.254661	-15.5775	-2.84143	3.46657	Cep170	centrosomal protein 170
56177	13.6791	-20.1199	0.82155	4.38167	Olfm1	olfactomedin 1
56363	0.471082	-17.1192	3.78382	-10.4284	Tmeff2	transmembrane protein with EGF-like and two follistatin-like domains 2
56533	8.51835	-18.0172	2.84854	-7.3602	Rgs17	regulator of G-protein signaling 17
56747	0.873059	-16.0321	-3.91114	4.02567	Sez6l	seizure related 6 homolog like
57775	4.28479	-18.7544	-3.77109	6.84295	Usp29	ubiquitin specific peptidase 29
59095	10.1431	-21.9652	-11.099	-0.429004	Fxyd6	FXYD domain-containing ion transport regulator 6
65114	-2.39515	-21.109	-8.82442	-0.354248	Vps35	vacuolar protein sorting 35
66109	2.74162	-18.3075	-5.08333	-6.19757	Tspan13	tetraspanin 13
664883	6.68336	-17.7188	-7.30446	-6.89167	Nova1	neuro-oncological ventral antigen 1
66609	-1.174	-18.1735	-1.63248	-4.18985	Cryzl1	crystallin, zeta (quinone reductase)-like 1
67155	1.69545	-22.5981	-2.13683	3.49115	Smarca2	SWI/SNF related, matrix associated, actin dependent regulator of chromatin, subfamily a, member 2
67295	16.3303	-21.0258	-6.16036	-1.11714	Rab3c	RAB3C, member RAS oncogene family
67684	4.36276	-16.7391	3.20219	-4.749	Luc7l3	LUC7-like 3 (S. cerevisiae)
67826	15.1338	-21.2264	-3.58119	-3.17381	Snap47	synaptosomal-associated protein, 47
67972	12.2108	-22.2619	-7.77563	5.99329	Atp2b1	ATPase, Ca++ transporting, plasma membrane 1
68564	3.4101	-21.8273	0.298094	-3.3155	Nufip2	nuclear fragile X mental retardation protein interacting protein 2
69632	3.50314	-20.19	-0.366053	-2.50569	Arhgef12	Rho guanine nucleotide exchange factor (GEF) 12
70495	0.265395	-18.389	-1.88312	-4.56616	Atp6ap2	ATPase, H+ transporting, lysosomal accessory protein 2
71446	-7.61488	-23.5851	-3.67873	-8.16275	Wrb	tryptophan rich basic protein
71566	7.4082	-20.4905	-0.882535	3.00349	Clmp	CXADR-like membrane protein
72685	4.74167	-16.9609	2.73432	-0.460593	Dnajc6	DnaJ (Hsp40) homolog, subfamily C, member 6
72693	18.0835	-24.0869	-2.48499	-4.91029	Zcchc12	zinc finger, CCHC domain containing 12
72795	0.608352	-15.9331	-0.0548344	-4.00339	Ttc19	tetratricopeptide repeat domain 19
72925	5.06417	-11.2123	0.162201	-0.958343	March1	membrane-associated ring finger (C3HC4) 1
73728	8.10558	-16.3217	1.42025	-2.06736	Psd	pleckstrin and Sec7 domain containing
74006	3.65912	-18.6922	2.81968	1.65176	Dnm1l	dynamin 1-like
74019	-4.31671	-23.2375	-1.09955	-4.29338	Traf3ip1	TRAF3 interacting protein 1
75786	-8.50788	-20.7824	-3.32475	-8.21619	Ckap5	cytoskeleton associated protein 5
76499	-3.2047	-16.3949	-3.50956	-0.341202	Clasp2	CLIP associating protein 2
77097	2.55082	-24.6889	-0.00775821	-1.75883	Tanc2	tetratricopeptide repeat, ankyrin repeat and coiled-coil containing 2
78283	4.14339	-13.158	0.520528	0.360833	Map7d2	MAP7 domain containing 2
78506	-5.99397	-21.485	-10.6895	-7.65153	Micu3	mitochondrial calcium uptake family, member 3
78656	-5.23651	-19.9006	-3.25146	-1.77949	Brd8	bromodomain containing 8
80892	-2.73882	-25.9593	-15.984	-8.54425	Zfhx4	zinc finger homeodomain 4
83397	5.45455	-11.8454	-4.83273	-0.058522	Akap12	A kinase (PRKA) anchor protein (gravin) 12
83603	1.1635	-18.601	-9.73156	-8.76002	Elovl4	elongation of very long chain fatty acids (FEN1/Elo2, SUR4/Elo3, yeast)-like 4
93843	17.7692	-17.854	-0.429757	-4.41463	Pnck	pregnancy upregulated non-ubiquitously expressed CaM kinase
98415	-8.89047	-20.1444	-8.87616	-6.0106	Nucks1	nuclear casein kinase and cyclin-dependent kinase substrate 1
19122	5.19774	-15.0649	-18.1872	-1.04281	Prnp	prion protein
67126	9.54585	0.750936	-17.0938	-4.13869	Atp5e	ATP synthase, H+ transporting, mitochondrial F1 complex, epsilon subunit
69938	2.79219	-2.44844	-21.1899	-4.78767	Scrn1	secernin 1
78303	-7.86051	6.64299	-19.9678	0.997821	Hist3h2ba	histone cluster 3, H2ba
93702	4.76146	-7.90993	-19.3483	32.9622	Pcdhgb5	protocadherin gamma subfamily B, 5

## Sheet: Table 6
Table 6: Cell-type markers derived from Linnarson Lab Single-Cell RNA-seq (GSE60361, Zeisel et al (2015))
Cell Type	Gene ID	Gene Symbol	lowExpressed	medianCount1	medianCount2
astrocytes	14066	F3	0	3.76	F3
astrocytes	14184	Fgfr3	0	4.66	Fgfr3
astrocytes	277468	Slc39a12	0	3.81	Slc39a12
astrocytes	94180	Acsbg1	0	5.9	Acsbg1
astrocytes	58187	Cldn10	0	6.23	Cldn10
astrocytes	268709	Fam107a	0	4.59	Fam107a
astrocytes	18217	Ntsr2	0	6.02	Ntsr2
astrocytes	16816	Lcat	0	4.71	Lcat
astrocytes	170790	Mlc1	0	5.26	Mlc1
astrocytes	102632175	Aqp4	0	6.9	Aqp4
astrocytes	12140	Fabp7	0	5.52	Fabp7
Epend	243538	Ccdc37	0	4.77	Ccdc37
Epend	16665	Krt15	0	4.12	Krt15
Epend	75429	Fam183b	0	6.59	Fam183b
Epend	208613	Tmem212	0	6.39	Tmem212
Epend	212892	Rsph4a	0	4.75	Rsph4a
Epend	71233	Enkur	0	5.5	Enkur
Epend	73545	1700094D03Rik	0	5.3	1700094D03Rik
Epend	75465	Dynlrb2	0	6.07	Dynlrb2
Epend	66353	Riiad1	0	4.12	Riiad1
Epend	12587	Mia	0	6.66	Mia
Epend	22092	Rsph1	0	5.48	Rsph1
Epend	16977	Lrrc23	0	4.45	Lrrc23
Epend	75472	1700009P17Rik	0	4.45	1700009P17Rik
Epend	219170	Fam216b	0	5.04	Fam216b
Epend	17349	Mlf1	0	4.56	Mlf1
Epend	210762	Ppp1r36	0	3.86	Ppp1r36
Epend	17427	Mns1	0	4.12	Mns1
Epend	73721	1110017D15Rik	0	4.81	1110017D15Rik
Epend	270150	Ccdc153	0	6.02	Ccdc153
Epend	75600	Calml4	0	3.96	Calml4
Epend	16803	Lbp	0	4.69	Lbp
Epend	116847	Prelp	0	3.48	Prelp
microglia	56193	Plek	0	4	Plek
microglia	12508	Cd53	0	4.25	Cd53
microglia	13040	Ctss	0	6.67	Ctss
microglia	14129	Fcgr1	0	4.73	Fcgr1
microglia	12409	Cbr2	0	4.43	Cbr2
microglia	56744	Pf4	0	6.6	Pf4
microglia	16988	Lst1	0	4.7	Lst1
microglia	22177	Tyrobp	0	7.11	Tyrobp
microglia	58809	Rnase4	0	5.69	Rnase4
microglia	17105	Lyz2	0	6.34	Lyz2
microglia	11629	Aif1	0	4.63	Aif1
microglia	54486	Hpgds	0	5.16	Hpgds
microglia	13032	Ctsc	0	5.01	Ctsc
microglia	12260	C1qb	0	6.95	C1qb
microglia	14131	Fcgr3	0	6.48	Fcgr3
microglia	12259	C1qa	0	7.94	C1qa
microglia	80891	Fcrls	0	6.74	Fcrls
microglia	12514	Cd68	0	4.45	Cd68
microglia	13733	Emr1	0	4.4	Emr1
microglia	14127	Fcer1g	0	5.3	Fcer1g
microglia	74145	F13a1	0	4.38	F13a1
microglia	192187	Stab1	0	5.82	Stab1
microglia	12978	Csf1r	0	6.75	Csf1r
microglia	17533	Mrc1	0	6.86	Mrc1
microglia	12262	C1qc	0	5.26	C1qc
microglia	16792	Laptm5	0	5.55	Laptm5
microglia	20306	Ccl7	0	5.33	Ccl7
microglia	20296	Ccl2	0	5.49	Ccl2
endothelial	14254	Flt1	0	5.68	Flt1
endothelial	13024	Ctla2a	0	5.57	Ctla2a
endothelial	170757	Eltd1	0	4.48	Eltd1
endothelial	246228	Vwa1	0	4.3	Vwa1
Peric	268878	Atp13a5	0	4.77	Atp13a5
Vsmc	17313	Mgp	0	6.7	Mgp
Vsmc	75689	Higd1b	0	5.47	Higd1b
Vsmc	66695	Aspn	0	5.05	Aspn
Vsmc	121021	Cspg4	0	4.68	Cspg4
Vsmc	17880	Myh11	0	6.63	Myh11
Vsmc	11475	Acta2	0	9.75	Acta2
Vsmc	98932	Myl9	0	8.86	Myl9
Vsmc	21345	Tagln	0	8.4	Tagln
Vsmc	22004	Tpm2	0	6.63	Tpm2
Vsmc	107589	Mylk	0	5.38	Mylk
Vsmc	66175	Mustn1	0	6.23	Mustn1
Vsmc	14612	Gja4	0	4.63	Gja4
interneurons	320038	Dlx6os1	0	3.68	Dlx6os1
interneurons	22348	Slc32a1	0	4.18	Slc32a1
interneurons	14415	Gad1	0	7.34	Gad1
interneurons	14417	Gad2	0	6.85	Gad2
pyramidal	64176	Sv2b	0	5.2	Sv2b
pyramidal	68404	Nrn1	0	4.69	Nrn1
pyramidal	72961	Slc17a7	0	3.52	Slc17a7
pyramidal	15898	Icam5	0	3.5	Icam5
pyramidal	19229	Ptk2b	0	4.63	Ptk2b
pyramidal	18013	Neurod2	0	3.84	Neurod2
pyramidal	235402	Lingo1	0	3.82	Lingo1
pyramidal	228550	Itpka	0	3.98	Itpka
pyramidal	11922	Neurod6	0	5.03	Neurod6
oligodendrocytes	100434	Slc44a1	0	4.46	Slc44a1
oligodendrocytes	118446	Gjc3	0	4.58	Gjc3
oligodendrocytes	14431	Gamt	0	4.35	Gamt
oligodendrocytes	17433	Mobp	0	7.85	Mobp
oligodendrocytes	54325	Elovl1	0	4.79	Elovl1
oligodendrocytes	17441	Mog	0	8.77	Mog
oligodendrocytes	226115	Opalin	0	5.5	Opalin
oligodendrocytes	67801	Pllp	0	5.42	Pllp
oligodendrocytes	320587	Tmem88b	0	6.19	Tmem88b
oligodendrocytes	52502	Carhsp1	0	3.68	Carhsp1
oligodendrocytes	102693	Phldb1	0	4.54	Phldb1
oligodendrocytes	14745	Lpar1	0	4.01	Lpar1
oligodendrocytes	22239	Ugt8a	0	8.16	Ugt8a
oligodendrocytes	77767	Ermn	0	7.92	Ermn
oligodendrocytes	11484	Aspa	0	6.36	Aspa
oligodendrocytes	23831	Car14	0	4.34	Car14

## Sheet: Table 7
Table 7: DE genes between in vitro D12 GFP+ cells and D12 unsorted cells
Gene	Gene annotation	log2(fold change) GFP+-unsorted	adjusted P-value	Med. nRPKM of unsorted cells	Med. nRPKM of GFP+ cells
Vim	vimentin	-17.2	1.26e-06	607	0
Fstl1	follistatin-like 1	-16.8	2.42e-05	443	0
Anxa2	annexin A2	-16.3	1.62e-10	306	0
LOC101056296	DNA-binding protein inhibitor ID-3-like	-15.8	9.41e-08	217	0
LOC101056300	DNA-binding protein inhibitor ID-3-like	-15.8	9.41e-08	217	0
Wls	wntless homolog (Drosophila)	-15.8	4.42e-05	230	0
Id3	inhibitor of DNA binding 3	-15.7	9.41e-08	215	0
Etfb	electron transferring flavoprotein, beta polypeptide	-15.5	0.00439	180	0
Sparc	secreted acidic cysteine rich glycoprotein	-15.4	6.31e-11	164	0
Vtn	vitronectin	-15.4	4.4e-09	163	0
Cd63	CD63 antigen	-15.1	2.79e-06	133	0
Sulf1	sulfatase 1	-14.9	2.09e-10	117	0
Pcp4l1	Purkinje cell protein 4-like 1	-14.5	3.73e-05	87.8	0
Prom1	prominin 1	-14.5	0.000213	87.8	0
LOC102642019	electron transfer flavoprotein subunit beta-like	-14.5	0.000922	93.3	0
LOC102642954	uncharacterized LOC102642954	-14.3	0.00391	81.3	0
Sdc4	syndecan 4	-14.2	2.12e-06	75.1	0
Hmgn3	high mobility group nucleosomal binding domain 3	-14.2	0.00338	73.8	0
Kitl	kit ligand	-14.1	9.42e-08	66.9	0
LOC102641971	uncharacterized LOC102641971	-14.1	0.0174	68.8	0
Dbi	diazepam binding inhibitor	-13.7	0.00363	53.3	0
Cdc42se2	CDC42 small effector 2	-13.5	0.000229	45.2	0
Rfx4	regulatory factor X, 4 (influences HLA class II expression)	-13.4	1.77e-10	42.4	0
Mdk	midkine	-13.4	6.53e-06	42.1	0
Nfia	nuclear factor I/A	-13.1	8.25e-08	34	0
Ccnd2	cyclin D2	-13	5.73e-07	31.9	0
Igfbp5	insulin-like growth factor binding protein 5	-12.9	2.19e-06	28.9	0
Cald1	caldesmon 1	-12.9	0.000108	30.7	0
Fabp7	fatty acid binding protein 7, brain	-12.8	3.84e-07	28.6	0
Slit2	slit homolog 2 (Drosophila)	-12.7	8.11e-05	25.9	0
Myo10	myosin X	-12.6	9.17e-06	23.7	0
Ntn1	netrin 1	-12.5	1.48e-05	23.1	0
Tcf7l2	transcription factor 7 like 2, T cell specific, HMG box	-12.2	2.59e-08	17.8	0
Serpinh1	serine (or cysteine) peptidase inhibitor, clade H, member 1	-12.2	5.73e-07	18.9	0
Pdpn	podoplanin	-12.1	1.34e-07	17.2	0
Mt1	metallothionein 1	-12	2.72e-08	16.1	0
Cmtm8	CKLF-like MARVEL transmembrane domain containing 8	-12	1.75e-06	15.9	0
Corin	corin	-11.9	2.53e-05	15	0
Ctsa	cathepsin A	-11.9	0.00598	14.8	0
Gpx3	glutathione peroxidase 3	-11.8	6.49e-05	14.2	0
LOC102641890	guanine nucleotide-binding protein G(I)/G(S)/G(O) subunit gamma-5-like	-11.8	0.000207	14.1	0
Tmem47	transmembrane protein 47	-11.8	0.000223	14.4	0
Glo1	glyoxalase 1	-11.8	0.0181	13.6	0
LOC102642859	guanine nucleotide-binding protein G(I)/G(S)/G(O) subunit gamma-5-like	-11.7	0.000221	13.4	0
B2m	beta-2 microglobulin	-11.7	0.00403	13.4	0
B4galt1	UDP-Gal:betaGlcNAc beta 1,4- galactosyltransferase, polypeptide 1	-11.5	0.00581	11.5	0
Etfa	electron transferring flavoprotein, alpha polypeptide	-11.2	0.0441	9.42	0
Fam162a	family with sequence similarity 162, member A	-11.1	0.0255	8.46	0
Zfp36l1	zinc finger protein 36, C3H type-like 1	-11	9.41e-08	7.85	0
Tmem123	transmembrane protein 123	-11	1.43e-05	7.88	0
Btg2	B cell translocation gene 2, anti-proliferative	-11	0.00113	243	0.117
AV051173	expressed sequence AV051173	-11	0.00809	7.82	0
Gng5	guanine nucleotide binding protein (G protein), gamma 5	-10.8	0.00111	6.77	0
Tead1	TEA domain family member 1	-10.8	0.00297	7.11	0
Tpp1	tripeptidyl peptidase I	-10.8	0.0241	6.76	0
Notch2	notch 2	-10.7	8.99e-10	6.41	0
Tpbg	trophoblast glycoprotein	-10.7	0.0014	6.39	0
Pdia6	protein disulfide isomerase associated 6	-10.7	0.00317	159	0.0982
Hes1	hairy and enhancer of split 1 (Drosophila)	-10.6	4.4e-09	6.22	0
Fkbp9	FK506 binding protein 9	-10.6	2.4e-07	5.95	0
Slc1a3	solute carrier family 1 (glial high affinity glutamate transporter), member 3	-10.5	2.07e-08	5.68	0
Stag2	stromal antigen 2	-10.5	0.023	5.76	0
Upp1	uridine phosphorylase 1	-10.4	7.14e-06	5.15	0
Pltp	phospholipid transfer protein	-10.4	4.09e-05	5.45	0
Prdx4	peroxiredoxin 4	-10.4	0.000103	5.44	0
Maml2	mastermind like 2 (Drosophila)	-10.3	5.86e-05	5.04	0
Parva	parvin, alpha	-10.3	0.000446	4.95	0
Akap13	A kinase (PRKA) anchor protein 13	-10.2	0.0467	4.67	0
Fndc3b	fibronectin type III domain containing 3B	-10.1	7.79e-06	4.3	0
Lman1	lectin, mannose-binding, 1	-10.1	0.000309	4.42	0
Plod2	procollagen lysine, 2-oxoglutarate 5-dioxygenase 2	-10	1.68e-06	4.11	0
Spata13	spermatogenesis associated 13	-10	1.9e-06	4.07	0
Plxdc2	plexin domain containing 2	-10	2.18e-05	4	0
Xpot	exportin, tRNA (nuclear export receptor for tRNAs)	-9.96	8.58e-06	3.9	0
Txndc5	thioredoxin domain containing 5	-9.91	0.0163	3.77	0
Nes	nestin	-9.83	0.000317	3.56	0
Col4a2	collagen, type IV, alpha 2	-9.79	0.000272	3.46	0
Tapbp	TAP binding protein	-9.7	0.000358	3.26	0
Cyr61	cysteine rich protein 61	-9.69	9.41e-08	3.23	0
Cdh6	cadherin 6	-9.61	0.00382	3.04	0
Gpr98	G protein-coupled receptor 98	-9.59	2.02e-07	3	0
Tmed10	transmembrane emp24-like trafficking protein 10 (yeast)	-9.54	0.00466	45.2	0.0607
Pi4k2b	phosphatidylinositol 4-kinase type 2 beta	-9.47	0.0082	2.77	0
Prdx1	peroxiredoxin 1	-9.44	0.000497	154	0.222
Ednrb	endothelin receptor type B	-9.41	2.83e-05	2.66	0
Phldb2	pleckstrin homology-like domain, family B, member 2	-9.37	4.12e-07	2.58	0
Sox2	SRY (sex determining region Y)-box 2	-9.35	7.24e-05	2.54	0
P4hb	prolyl 4-hydroxylase, beta polypeptide	-9.33	0.0296	166	0.258
Sall1	sal-like 1 (Drosophila)	-9.09	0.000354	2.13	0
S100a10	S100 calcium binding protein A10 (calpactin)	-9.05	0.00293	2.07	0
Arhgef28	Rho guanine nucleotide exchange factor (GEF) 28	-9.04	0.000232	2.06	0
Hdlbp	high density lipoprotein (HDL) binding protein	-8.97	0.0197	21.7	0.0435
Actn1	actinin, alpha 1	-8.96	4.48e-06	1.95	0
Phgdh	3-phosphoglycerate dehydrogenase	-8.93	2.83e-05	1.91	0
Shh	sonic hedgehog	-8.8	0.0278	1.75	0
P4ha3	procollagen-proline, 2-oxoglutarate 4-dioxygenase (proline 4-hydroxylase), alpha polypeptide III	-8.75	4.12e-07	1.68	0
Golim4	golgi integral membrane protein 4	-8.61	0.00215	1.52	0
H2afv	H2A histone family, member V	-8.47	0.0232	63.5	0.179
Pdlim5	PDZ and LIM domain 5	-8.44	4.99e-05	1.35	0
St5	suppression of tumorigenicity 5	-8.4	0.00108	1.32	0
Yap1	yes-associated protein 1	-8.27	1.75e-06	1.2	0
Serpine2	serine (or cysteine) peptidase inhibitor, clade E, member 2	-8.24	2.53e-05	1.18	0
Itgav	integrin alpha V	-8.15	6.22e-08	1.11	0
LOC102641654	glycine cleavage system H protein, mitochondrial-like	-8.11	0.000157	1.08	0
Foxa1	forkhead box A1	-8.02	4.12e-07	1.01	0
Snx22	sorting nexin 22	-8.01	0.00563	102	0.399
2700060E02Rik	RIKEN cDNA 2700060E02 gene	-8.01	0.0403	129	0.5
Col4a1	collagen, type IV, alpha 1	-7.85	5.68e-07	0.902	0
Gcsh	glycine cleavage system protein H (aminomethyl carrier)	-7.69	0.000157	0.804	0
S100a11	S100 calcium binding protein A11 (calgizzarin)	-7.55	0.000403	0.73	0
Hk2	hexokinase 2	-7.51	0.000112	0.71	0
Utrn	utrophin	-7.45	0.00123	0.683	0
Ppib	peptidylprolyl isomerase B	-7.3	0.0061	457	2.9
Rcn3	reticulocalbin 3, EF-hand calcium binding domain	-7.27	0.000403	0.603	0
Rcn1	reticulocalbin 1	-7.25	0.000665	0.595	0
Lamc1	laminin, gamma 1	-7.25	0.0122	0.594	0
LOC102639322	uncharacterized LOC102639322	-7.18	2.83e-05	0.567	0
Pdia4	protein disulfide isomerase associated 4	-7.14	0.00298	20.5	0.145
Cd9	CD9 antigen	-7.02	1.47e-06	0.506	0
Ahnak	AHNAK nucleoprotein (desmoyokin)	-7	1.75e-06	0.5	0
Wnt5a	wingless-type MMTV integration site family, member 5A	-6.99	0.000103	0.495	0
Hadh	hydroxyacyl-Coenzyme A dehydrogenase	-6.98	0.000108	0.492	0
Lap3	leucine aminopeptidase 3	-6.86	0.00314	0.455	0
9030622O22Rik	RIKEN cDNA 9030622O22 gene	-6.78	5.53e-06	0.429	0
Ghr	growth hormone receptor	-6.73	0.000108	0.415	0
Plekhg1	pleckstrin homology domain containing, family G (with RhoGef domain) member 1	-6.72	9.79e-06	0.413	0
Gyg	glycogenin	-6.6	0.00503	0.379	0
Metrnl	meteorin, glial cell differentiation regulator-like	-6.47	1.75e-06	0.345	0
Tppp3	tubulin polymerization-promoting protein family member 3	-6.39	0.0202	0.329	0
Ccdc3	coiled-coil domain containing 3	-6.3	0.0125	0.307	0
Abhd4	abhydrolase domain containing 4	-6.26	0.00577	0.299	0
Ezr	ezrin	-6.15	0.00203	0.278	0
Rpa1	replication protein A1	-6.14	0.0363	0.275	0
Foxa2	forkhead box A2	-5.9	4.12e-07	0.233	0
Folr1	folate receptor 1 (adult)	-5.89	1.75e-06	0.232	0
Serp1	stress-associated endoplasmic reticulum protein 1	-5.82	0.000351	0.221	0
Atp1a1	ATPase, Na+/K+ transporting, alpha 1 polypeptide	-5.65	8.05e-05	0.196	0
Tsku	tsukushi	-5.59	0.00231	0.188	0
Krcc1	lysine-rich coiled-coil 1	-5.53	0.0206	0.18	0
1190002N15Rik	RIKEN cDNA 1190002N15 gene	-5.48	9.07e-06	0.174	0
Gpx8	glutathione peroxidase 8 (putative)	-5.45	0.000403	0.171	0
Pon2	paraoxonase 2	-5.44	0.000108	0.169	0
Gsta4	glutathione S-transferase, alpha 4	-5.26	0.000403	0.15	0
Spata6	spermatogenesis associated 6	-5.25	0.000108	0.148	0
Fam183b	family with sequence similarity 183, member B	-5.18	0.000403	0.142	0
Cthrc1	collagen triple helix repeat containing 1	-5.17	0.00201	0.14	0
Tcn2	transcobalamin 2	-5.08	0.00268	0.132	0
Pdia3	protein disulfide isomerase associated 3	-5.01	0.0429	109	3.4
Aplp2	amyloid beta (A4) precursor-like protein 2	-4.94	0.0381	167	5.44
Gdpd2	glycerophosphodiester phosphodiesterase domain containing 2	-4.92	0.0255	0.118	0
Bmp7	bone morphogenetic protein 7	-4.89	0.00469	0.116	0
Arhgef26	Rho guanine nucleotide exchange factor (GEF) 26	-4.75	0.0121	0.105	0
Tcf7l1	transcription factor 7 like 1 (T cell specific, HMG box)	-4.66	0.000403	0.0988	0
Notch1	notch 1	-4.59	0.00929	0.0941	0
Ppap2b	phosphatidic acid phosphatase type 2B	-4.55	0.00483	0.0912	0
Nedd9	neural precursor cell expressed, developmentally down-regulated gene 9	-4.54	0.0151	0.0908	0
Adamts9	a disintegrin-like and metallopeptidase (reprolysin type) with thrombospondin type 1 motif, 9	-4.52	0.000108	0.0897	0
Ppfibp2	PTPRF interacting protein, binding protein 2 (liprin beta 2)	-4.48	0.000108	0.087	0
Qk	quaking	-4.47	0.00995	103	4.63
Dkk3	dickkopf homolog 3 (Xenopus laevis)	-4.41	0.0335	0.0829	0
Fam174b	family with sequence similarity 174, member B	-4.37	0.000485	0.081	0
Cd164	CD164 antigen	-4.21	0.0107	0.0722	0
Lamb1	laminin B1	-4.19	9.58e-05	0.0712	0
En1	engrailed 1	-4.19	0.00321	0.0714	0
Arhgap42	Rho GTPase activating protein 42	-4.15	0.0141	0.0694	0
Pbxip1	pre B cell leukemia transcription factor interacting protein 1	-4.08	2.83e-05	0.066	0
Soat1	sterol O-acyltransferase 1	-3.96	0.034	0.061	0
Nid1	nidogen 1	-3.86	0.00215	0.0568	0
A730049H05Rik	RIKEN cDNA A730049H05 gene	-3.85	0.00307	0.0563	0
Meis1	Meis homeobox 1	-3.81	0.0111	0.0548	0
Lamb2	laminin, beta 2	-3.77	0.000403	0.0535	0
Iqgap2	IQ motif containing GTPase activating protein 2	-3.72	7.14e-06	0.0514	0
Hsp90b1	heat shock protein 90, beta (Grp94), member 1	-3.64	0.0133	497	39.7
Prtg	protogenin homolog (Gallus gallus)	-3.64	0.0289	0.0486	0
Lama1	laminin, alpha 1	-3.57	0.0115	0.0463	0
Lmx1a	LIM homeobox transcription factor 1 alpha	-3.48	0.0173	0.0434	0
Tle3	transducin-like enhancer of split 3, homolog of Drosophila E(spl)	-3.41	0.0173	0.0414	0
Wwtr1	WW domain containing transcription regulator 1	-3.23	0.00235	0.0366	0
Aff1	AF4/FMR2 family, member 1	-3.21	0.0169	0.0362	0
Gcnt2	glucosaminyl (N-acetyl) transferase 2, I-branching enzyme	-2.84	0.0138	0.0279	0
Cdk6	cyclin-dependent kinase 6	-2.7	0.000403	0.0253	0
Celsr1	cadherin, EGF LAG seven-pass G-type receptor 1 (flamingo homolog, Drosophila)	-2.67	0.00201	0.0249	0
Rplp0	ribosomal protein, large, P0	-2.29	0.00303	34	6.92
Ptp4a2	protein tyrosine phosphatase 4a2	-2.22	0.0172	580	124
Zc3hav1	zinc finger CCCH type, antiviral 1	-2.17	0.000298	0.0176	0
	NADH dehydrogenase subunit 5	-1.75	0.0155	920	274
Otx2	orthodenticle homolog 2	-1.71	0.00186	0.0128	0
Oaz1-ps	ornithine decarboxylase antizyme 1, pseudogene	-1.67	0.0423	47.7	15
Gsk3b	glycogen synthase kinase 3 beta	1.4	0.00878	85.6	225
Ttc3	tetratricopeptide repeat domain 3	1.59	0.0133	66	198
Sepw1	selenoprotein W, muscle 1	1.63	0.0075	98.5	305
Tuba1a	tubulin, alpha 1A	1.66	7.14e-07	432	1360
Usp22	ubiquitin specific peptidase 22	1.76	0.00126	216	730
Dpysl2	dihydropyrimidinase-like 2	1.78	4.28e-06	465	1590
Gnb1	guanine nucleotide binding protein (G protein), beta 1	1.95	0.0181	120	461
Hmgcr	3-hydroxy-3-methylglutaryl-Coenzyme A reductase	2.25	0.000452	43.8	208
Slc24a5	solute carrier family 24, member 5	2.29	0.000403	131	642
Myef2	myelin basic protein expression factor 2, repressor	2.31	0.000403	61.8	306
Ptprs	protein tyrosine phosphatase, receptor type, S	2.7	1.12e-05	31.6	206
Sox11	SRY (sex determining region Y)-box 11	2.78	0.000149	44.9	309
Calm2	calmodulin 2	2.84	0.00442	56.8	407
Kcnq2	potassium voltage-gated channel, subfamily Q, member 2	3.02	0.00286	0	0.0316
Tmsb10	thymosin, beta 10	3.22	6.59e-05	0.446	4.16
Grik3	glutamate receptor, ionotropic, kainate 3	3.28	0.0211	0	0.0381
Erbb4	v-erb-a erythroblastic leukemia viral oncogene homolog 4 (avian)	3.32	0.0285	0	0.0389
Dnajc6	DnaJ (Hsp40) homolog, subfamily C, member 6	3.55	0.0382	0	0.0458
Ecel1	endothelin converting enzyme-like 1	3.65	0.0211	0	0.0492
Tubb5	tubulin, beta 5 class I	3.78	1.54e-05	52.2	717
Gnl3l	guanine nucleotide binding protein-like 3 (nucleolar)-like	3.83	0.00169	3.68	52.5
Nol4	nucleolar protein 4	3.97	0.0346	0	0.0614
Trim67	tripartite motif-containing 67	3.99	0.000573	0	0.062
Tbc1d9	TBC1 domain family, member 9	3.99	0.0474	0	0.0619
C77370	expressed sequence C77370	4.01	0.0179	0	0.063
Lrfn5	leucine rich repeat and fibronectin type III domain containing 5	4.09	0.0382	0	0.0666
Pgm2l1	phosphoglucomutase 2-like 1	4.16	0.001	0	0.0699
Iqsec3	IQ motif and Sec7 domain 3	4.16	0.0358	0	0.0698
Chd5	chromodomain helicase DNA binding protein 5	4.19	0.026	0	0.0715
Gria1	glutamate receptor, ionotropic, AMPA1 (alpha 1)	4.21	0.00621	0	0.0721
Basp1	brain abundant, membrane attached signal protein 1	4.27	0.000284	2.16	41.7
Pou2f2	POU domain, class 2, transcription factor 2	4.28	0.0269	0	0.0761
Cbfa2t3	core-binding factor, runt domain, alpha subunit 2, translocated to, 3 (human)	4.32	0.00575	0	0.0782
Plxnc1	plexin C1	4.34	0.00111	0	0.079
Cacna1b	calcium channel, voltage-dependent, N type, alpha 1B subunit	4.4	0.000885	0	0.0824
Nrxn2	neurexin II	4.42	0.00329	0	0.0836
Gabrb3	gamma-aminobutyric acid (GABA) A receptor, subunit beta 3	4.45	0.000399	0	0.0854
Jph4	junctophilin 4	4.5	0.0382	0	0.0887
Plxna3	plexin A3	4.59	0.0236	0	0.094
Fam155a	family with sequence similarity 155, member A	4.62	0.00322	0	0.0962
Psd2	pleckstrin and Sec7 domain containing 2	4.68	0.0304	0	0.1
Ncam1	neural cell adhesion molecule 1	4.7	0.0126	2.09	54.2
Pcdh19	protocadherin 19	4.76	0.0076	0	0.106
Dnm1	dynamin 1	4.83	0.0209	0	0.111
Lrrc4b	leucine rich repeat containing 4B	4.88	0.000344	0.104	3.06
Slc1a2	solute carrier family 1 (glial high affinity glutamate transporter), member 2	4.88	0.0322	0	0.115
Fnbp1l	formin binding protein 1-like	4.92	0.000534	1.15	34.7
LOC102642464	uncharacterized LOC102642464	4.93	0.0115	0	0.119
Zfhx3	zinc finger homeobox 3	5.02	0.00011	2.4	78
Peg13	paternally expressed 13	5.09	0.00823	0	0.133
Snx16	sorting nexin 16	5.12	0.00874	0	0.136
Clasp2	CLIP associating protein 2	5.14	7.68e-05	1.11	39.2
Agap2	ArfGAP with GTPase domain, ankyrin repeat and PH domain 2	5.17	0.000578	0	0.141
Anks1b	ankyrin repeat and sterile alpha motif domain containing 1B	5.19	0.00244	0	0.142
Lhfpl4	lipoma HMGIC fusion partner-like protein 4	5.24	0.0143	0	0.148
Gdap1	ganglioside-induced differentiation-associated-protein 1	5.25	0.000656	0	0.149
Islr2	immunoglobulin superfamily containing leucine-rich repeat 2	5.26	0.00313	0	0.149
Mmp16	matrix metallopeptidase 16	5.29	0.0342	0	0.153
Fam57b	family with sequence similarity 57, member B	5.42	0.0101	0	0.167
Lztr1	leucine-zipper-like transcriptional regulator, 1	5.42	0.0463	0	0.167
Tmem178b	transmembrane protein 178B	5.44	0.0445	0	0.169
Napb	N-ethylmaleimide sensitive fusion protein attachment protein beta	5.57	0.0115	0	0.185
Celf3	CUGBP, Elav-like family member 3	5.64	0.000177	0	0.195
Pnmal1	PNMA-like 1	5.66	0.00721	0	0.197
Mmp24	matrix metallopeptidase 24	5.67	0.0233	0	0.199
Sez6	seizure related gene 6	5.75	0.00197	0	0.21
Prkar1b	protein kinase, cAMP dependent regulatory, type I beta	5.78	0.000213	0	0.215
Sfxn3	sideroflexin 3	5.78	0.00607	0	0.215
Atl1	atlastin GTPase 1	5.79	0.00548	0	0.216
Lhx1	LIM homeobox protein 1	5.88	0.00331	0	0.231
Actl6b	actin-like 6B	5.88	0.0382	0	0.229
Sh3bp5	SH3-domain binding protein 5 (BTK-associated)	5.93	0.0051	0	0.238
Syngr3	synaptogyrin 3	6	0.0156	0	0.25
D430019H16Rik	RIKEN cDNA D430019H16 gene	6.1	0.00607	0	0.269
Stmn1	stathmin 1	6.2	0.000303	0.622	45.8
Ogdhl	oxoglutarate dehydrogenase-like	6.2	0.0026	0	0.288
Rab33a	RAB33A, member RAS oncogene family	6.31	0.0143	0	0.31
Akap6	A kinase (PRKA) anchor protein 6	6.35	0.00882	0	0.32
Olfm1	olfactomedin 1	6.42	0.0418	0	0.335
Olfm2	olfactomedin 2	6.45	0.0422	0	0.342
Cadps	Ca2+-dependent secretion activator	6.47	0.000369	0	0.345
Rab6b	RAB6B, member RAS oncogene family	6.51	0.000527	0	0.356
Nav2	neuron navigator 2	6.51	0.00789	0	0.355
Elavl2	ELAV (embryonic lethal, abnormal vision, Drosophila)-like 2 (Hu antigen B)	6.55	0.0206	0	0.366
Acot7	acyl-CoA thioesterase 7	6.56	0.00144	0	0.369
Cep170	centrosomal protein 170	6.71	0.00204	0.215	22.5
Gm14204	predicted gene 14204	6.74	2.01e-06	0	0.418
Zc4h2	zinc finger, C4H2 domain containing	6.74	0.00898	0	0.418
Pnck	pregnancy upregulated non-ubiquitously expressed CaM kinase	6.74	0.0199	0	0.419
Dlx5	distal-less homeobox 5	6.75	0.0224	0	0.421
1500004A13Rik	RIKEN cDNA 1500004A13 gene	6.77	0.0229	0	0.428
Nova2	neuro-oncological ventral antigen 2	6.89	0.00859	0	0.462
Strip1	striatin interacting protein 1	6.96	0.0463	0	0.485
Rufy3	RUN and FYVE domain containing 3	6.97	0.0331	0.274	34.3
Rtn1	reticulon 1	7.03	3.26e-08	1.93	253
LOC102642686	uncharacterized LOC102642686	7.17	0.0306	0	0.563
Nell2	NEL-like 2	7.18	0.00155	0	0.566
Unc13a	unc-13 homolog A (C. elegans)	7.21	0.000123	0	0.577
Cacna2d3	calcium channel, voltage-dependent, alpha2/delta subunit 3	7.29	0.0106	0	0.61
Snap91	synaptosomal-associated protein 91	7.39	0.00494	0	0.653
Ankrd44	ankyrin repeat domain 44	7.49	0.0158	0	0.704
Ptpn5	protein tyrosine phosphatase, non-receptor type 5	7.51	1.51e-05	0	0.712
Uchl1	ubiquitin carboxy-terminal hydrolase L1	7.57	1.27e-05	1.13	216
Rims2	regulating synaptic membrane exocytosis 2	7.59	0.00016	0	0.753
Bscl2	Berardinelli-Seip congenital lipodystrophy 2 homolog (seipin)	7.6	0.00439	0.0632	12.3
Sep6	septin 6	7.64	0.00768	0	0.779
Nfasc	neurofascin	7.65	2.91e-05	0	0.787
Gabbr1	gamma-aminobutyric acid (GABA) B receptor, 1	7.66	0.00124	0	0.79
Kalrn	kalirin, RhoGEF kinase	7.72	0.00094	0.0085	1.79
Dner	delta/notch-like EGF-related receptor	7.74	0.000482	0	0.832
Ap3b2	adaptor-related protein complex 3, beta 2 subunit	7.84	0.000211	0	0.897
6330403K07Rik	RIKEN cDNA 6330403K07 gene	7.86	0.029	0	0.908
Nmnat2	nicotinamide nucleotide adenylyltransferase 2	7.88	0.000121	0	0.917
Astn1	astrotactin 1	7.91	0.0394	0	0.937
Ypel4	yippee-like 4 (Drosophila)	7.96	0.0005	0	0.972
Gabrb2	gamma-aminobutyric acid (GABA) A receptor, subunit beta 2	7.98	0.000151	0	0.983
Chl1	cell adhesion molecule with homology to L1CAM	8	0.027	0	1
Mcf2l	mcf.2 transforming sequence-like	8.01	2e-05	0	1.01
4930506M07Rik	RIKEN cDNA 4930506M07 gene	8.02	0.00703	0	1.02
Sez6l2	seizure related 6 homolog like 2	8.07	5.31e-06	0	1.05
Nova1	neuro-oncological ventral antigen 1	8.1	2.25e-06	0.0684	18.7
BC005764	lipid phosphate phosphatase-related protein type 3	8.11	0.00205	0.0507	14
Arnt2	aryl hydrocarbon receptor nuclear translocator 2	8.13	0.00507	0	1.1
Pcdh17	protocadherin 17	8.16	0.000113	0	1.12
Gprasp1	G protein-coupled receptor associated sorting protein 1	8.18	3.41e-05	0.0554	16
Tenm2	teneurin transmembrane protein 2	8.23	0.000179	0	1.18
Sgip1	SH3-domain GRB2-like (endophilin) interacting protein 1	8.25	3.31e-05	0	1.19
Pnmal2	PNMA-like 2	8.27	0.000273	0	1.2
Zfhx2	zinc finger homeobox 2	8.31	0.0037	0	1.24
AW551984	expressed sequence AW551984	8.39	1.04e-05	0	1.31
Nav3	neuron navigator 3	8.51	0.0216	0	1.42
Wnk3	WNK lysine deficient protein kinase 3	8.55	0.0469	0	1.46
Gdap1l1	ganglioside-induced differentiation-associated protein 1-like 1	8.62	0.00504	0	1.54
Cmip	c-Maf inducing protein	8.74	0.00569	0.0859	36.8
Gm15800	predicted gene 15800	8.79	0.000877	0.0831	36.7
Ank3	ankyrin 3, epithelial	8.8	0.0291	0	1.74
Gpsm1	G-protein signalling modulator 1 (AGS3-like, C. elegans)	8.84	0.000345	0	1.79
LOC102637725	uncharacterized LOC102637725	8.87	0.0394	0	1.82
Grin2b	glutamate receptor, ionotropic, NMDA2B (epsilon 2)	8.91	8.22e-07	0	1.88
Tmeff1	transmembrane protein with EGF-like and two follistatin-like domains 1	8.95	0.00302	0	1.93
Apba2	amyloid beta (A4) precursor protein-binding, family A, member 2	8.95	0.00396	0	1.94
Sdc3	syndecan 3	9.03	2.86e-05	0	2.05
Cnih2	cornichon homolog 2 (Drosophila)	9.07	0.00148	0	2.11
Dclk2	doublecortin-like kinase 2	9.08	6.69e-07	0	2.12
Magel2	melanoma antigen, family L, 2	9.09	3.23e-06	0	2.14
Dlx6os1	distal-less homeobox 6, opposite strand 1	9.1	1.08e-06	0	2.15
Gpc2	glypican 2 (cerebroglycan)	9.1	0.000442	0	2.14
Syt1	synaptotagmin I	9.11	0.0477	0	2.15
Nkx2-1	NK2 homeobox 1	9.13	8.2e-06	0	2.19
Myt1l	myelin transcription factor 1-like	9.17	1.21e-05	0	2.26
Atp8a1	ATPase, aminophospholipid transporter (APLT), class I, type 8A, member 1	9.18	4.34e-05	0	2.26
Inpp5f	inositol polyphosphate-5-phosphatase F	9.18	0.00303	0.234	136
Lhx1os	LIM homeobox 1, opposite strand	9.19	0.00557	0	2.28
Zcchc12	zinc finger, CCHC domain containing 12	9.22	0.0021	0.0554	33
LOC102635200	uncharacterized LOC102635200	9.26	0.0495	0	2.4
Dennd5b	DENN/MADD domain containing 5B	9.36	0.0132	0	2.56
Lonrf2	LON peptidase N-terminal domain and ring finger 2	9.38	0.00779	0	2.6
Gm9801	predicted gene 9801	9.41	7.14e-05	0	2.65
Myt1	myelin transcription factor 1	9.42	1.29e-05	0	2.68
Arhgap33	Rho GTPase activating protein 33	9.45	0.000101	0	2.74
Stxbp1	syntaxin binding protein 1	9.45	0.00837	0	2.74
Erc2	ELKS/RAB6-interacting/CAST family member 2	9.46	7.63e-06	0	2.75
Dpysl3	dihydropyrimidinase-like 3	9.48	1.75e-05	0.242	173
Add2	adducin 2 (beta)	9.5	6.24e-07	0	2.83
Cask	calcium/calmodulin-dependent serine protein kinase (MAGUK family)	9.51	0.00107	0.0212	15.5
Dlx1as	distal-less homeobox 1, antisense	9.53	2.38e-06	0	2.88
Dpf1	D4, zinc and double PHD fingers family 1	9.56	2e-05	0	2.95
Zdbf2	zinc finger, DBF-type containing 2	9.56	0.0428	0.0184	13.9
Pak3	p21 protein (Cdc42/Rac)-activated kinase 3	9.63	0.0128	0	3.09
Cxadr	coxsackie virus and adenovirus receptor	9.63	0.0135	0	3.09
Vezt	vezatin, adherens junctions transmembrane protein	9.71	0.000491	0	3.28
Apc2	adenomatosis polyposis coli 2	9.73	5.23e-06	0	3.31
Nav1	neuron navigator 1	9.79	0.000272	0	3.46
Dnm3	dynamin 3	9.85	5.97e-05	0	3.61
Edil3	EGF-like repeats and discoidin I-like domains 3	9.89	0.0106	0	3.7
Uchl1os	ubiquitin carboxy-terminal hydrolase L1, opposite strand	9.93	0.000178	0	3.81
Tle4	transducin-like enhancer of split 4, homolog of Drosophila E(spl)	9.94	0.0189	0	3.82
Shank1	SH3/ankyrin domain gene 1	9.95	3.38e-08	0	3.86
Ptprd	protein tyrosine phosphatase, receptor type, D	9.97	0.000302	0	3.92
Lin7a	lin-7 homolog A (C. elegans)	9.99	1.17e-06	0	3.97
Dcx	doublecortin	10	5.91e-07	0.0626	65.3
Gpm6a	glycoprotein m6a	10	0.00527	0.12	127
Reep1	receptor accessory protein 1	10.1	0.000149	0	4.23
Adam23	a disintegrin and metallopeptidase domain 23	10.2	0.00889	0	4.46
Crmp1	collapsin response mediator protein 1	10.3	8.28e-09	0.096	117
Fry	furry homolog (Drosophila)	10.3	0.00775	0	4.88
Dpysl5	dihydropyrimidinase-like 5	10.4	1.17e-05	0	5.32
Kif21b	kinesin family member 21B	10.4	3.38e-05	0	5.16
Sp9	trans-acting transcription factor 9	10.4	0.00041	0	5.12
Rab3c	RAB3C, member RAS oncogene family	10.5	1.88e-06	0	5.47
9330159F19Rik	RIKEN cDNA 9330159F19 gene	10.5	1.13e-05	0	5.54
Scn3a	sodium channel, voltage-gated, type III, alpha	10.5	0.00094	0.0158	23
Nbea	neurobeachin	10.5	0.00214	0	5.83
LOC102642130	uncharacterized LOC102642130	10.5	0.0143	0	5.7
Celf5	CUGBP, Elav-like family member 5	10.6	1.93e-09	0	6.02
Pja1	praja ring finger 1, E3 ubiquitin protein ligase	10.6	0.00629	0	6.02
Nnat	neuronatin	10.7	1.92e-07	0.246	399
Epha5	Eph receptor A5	10.7	8.71e-05	0	6.39
Soga3	SOGA family member 3	10.8	8.79e-08	0	6.9
Ndrg4	N-myc downstream regulated gene 4	10.8	2.69e-07	0	7.09
Ppfia2	protein tyrosine phosphatase, receptor type, f polypeptide (PTPRF), interacting protein (liprin), alpha 2	10.8	1.63e-05	0	7.11
L1cam	L1 cell adhesion molecule	10.9	3.22e-07	0	7.55
Tmem57	transmembrane protein 57	10.9	0.000866	0	7.41
Atcay	ataxia, cerebellar, Cayman type homolog (human)	11	1.32e-07	0	7.75
Zfhx4	zinc finger homeodomain 4	11	1.67e-05	0.025	52.9
Stmn4	stathmin-like 4	11	5.54e-05	0	7.78
Sbk1	SH3-binding kinase 1	11.1	0.0103	0	8.4
Nrxn3	neurexin III	11.2	2.53e-06	0	8.92
Mllt11	myeloid/lymphoid or mixed-lineage leukemia (trithorax homolog, Drosophila); translocated to, 11	11.3	1.63e-07	0.157	399
Psd	pleckstrin and Sec7 domain containing	11.3	5.81e-07	0	9.69
Dlx1	distal-less homeobox 1	11.3	1.36e-06	0	9.77
Atp1a3	ATPase, Na+/K+ transporting, alpha 3 polypeptide	11.3	2.35e-06	0	9.94
Hdgfrp3	hepatoma-derived growth factor, related protein 3	11.3	0.000233	0	9.67
Prkacb	protein kinase, cAMP dependent, catalytic, beta	11.3	0.000457	0	9.86
Tubb2a-ps2	tubulin, beta 2a, pseudogene 2	11.4	2.51e-05	0	10.9
Rgmb	repulsive guidance molecule family member B	11.4	0.000758	0	10.4
Xpr1	xenotropic and polytropic retrovirus receptor 1	11.4	0.0487	0	10.3
Rab3a	RAB3A, member RAS oncogene family	11.5	0.0195	0	11.2
Tubb3	tubulin, beta 3 class III	11.6	2.27e-08	0.346	1080
Ank2	ankyrin 2, brain	11.7	2.66e-06	0	13.4
Nsg1	neuron specific gene family member 1	11.8	5.64e-09	0	13.7
Resp18	regulated endocrine-specific protein 18	11.8	0.000198	0	14.4
2900011O08Rik	RIKEN cDNA 2900011O08 gene	11.8	0.000693	0	13.6
Gprasp2	G protein-coupled receptor associated sorting protein 2	11.8	0.0012	0	13.6
Ctnna2	catenin (cadherin associated protein), alpha 2	11.8	0.00661	0	13.9
Elavl3	ELAV (embryonic lethal, abnormal vision, Drosophila)-like 3 (Hu antigen C)	11.9	2.39e-08	0	15.2
Dusp8	dual specificity phosphatase 8	11.9	0.000122	0	14.6
Tubb2b	tubulin, beta 2B class IIB	12	9.91e-06	0	16.1
Nfkb2	nuclear factor of kappa light polypeptide gene enhancer in B cells 2, p49/p100	12	0.000168	0	16
Cd200	CD200 antigen	12.1	7.5e-06	0	16.7
Ncan	neurocan	12.1	4.48e-05	0	17.3
Runx1t1	runt-related transcription factor 1; translocated to, 1 (cyclin D-related)	12.1	9.25e-05	0	17.5
Snap25	synaptosomal-associated protein 25	12.2	0.00149	0	19
Cdk5r1	cyclin-dependent kinase 5, regulatory subunit 1 (p35)	12.3	2.89e-07	0	19.7
Gad1	glutamate decarboxylase 1	12.4	2.3e-08	0	20.7
Gad2	glutamic acid decarboxylase 2	12.4	5.79e-08	0	20.5
Gria2	glutamate receptor, ionotropic, AMPA2 (alpha 2)	12.5	4.68e-07	0	22.1
Zfp57	zinc finger protein 57	12.5	0.00285	0	22.4
Dclk1	doublecortin-like kinase 1	12.7	1.86e-06	0.00457	29.8
Prmt2	protein arginine N-methyltransferase 2	12.7	0.000155	0	26
Mir678	microRNA 678	12.7	0.021	0	25.7
Kif5a	kinesin family member 5A	12.8	3.84e-07	0	28.4
Tro	trophinin	12.8	8.01e-05	0	28.5
Syt4	synaptotagmin IV	12.9	1.19e-06	0	30.3
Scg5	secretogranin V	12.9	0.0113	0	30
Kif5c	kinesin family member 5C	13	3.96e-05	0	31.5
Nrxn1	neurexin I	13	5.07e-05	0	32.2
Ina	internexin neuronal intermediate filament protein, alpha	13.1	5.11e-07	0	35.1
Pkia	protein kinase inhibitor, alpha	13.2	3.86e-06	0	37.1
Snap47	synaptosomal-associated protein, 47	13.2	0.000307	0	37
Fxyd6	FXYD domain-containing ion transport regulator 6	13.3	0.00328	0	40.5
Tmem130	transmembrane protein 130	13.8	3.07e-07	0	57.7
Nsg2	neuron specific gene family member 2	13.8	1.06e-06	0	55.9
Celf4	CUGBP, Elav-like family member 4	14	3.45e-08	0	66.1
Lhx6	LIM homeobox protein 6	14.2	7.57e-09	0	75.7
Ctnnd2	catenin (cadherin associated protein), delta 2	14.2	1.63e-08	0	73.6
Atat1	alpha tubulin acetyltransferase 1	14.2	0.00618	0	73.3
Mapt	microtubule-associated protein tau	14.4	2.08e-09	0	83
Snhg11	small nucleolar RNA host gene 11	14.4	6.09e-06	0	85.4
Slc6a1	solute carrier family 6 (neurotransmitter transporter, GABA), member 1	14.5	0.00145	0	92.4
Tspan7	tetraspanin 7	14.8	3.03e-06	0	114
Pou3f3os	POU domain, class 3, transcription factor 3 adjacent noncoding transcript 1	14.8	0.0288	0	113
Zdhhc2	zinc finger, DHHC domain containing 2	14.9	4.21e-06	0	116
Tagln3	transgelin 3	15	0.00454	0	127
Gm16740	predicted gene, 16740	15.2	2.1e-07	0	145
Tubb2a	tubulin, beta 2A class IIA	15.3	4.37e-07	0	153
Gng3	guanine nucleotide binding protein (G protein), gamma 3	15.6	1.16e-08	0	197
Stmn3	stathmin-like 3	15.9	2.95e-09	0	231
LOC102642523	uncharacterized LOC102642523	15.9	5.64e-09	0	241
Gap43	growth associated protein 43	17	2.11e-09	0	512
Ndn	necdin	17.1	1.79e-07	0	537
Stmn2	stathmin-like 2	17.5	3e-09	0	704

## Sheet: Table 8
Table 8: GO analysis of differentiated ES cells.
GO analysis of genes that are enriched in unsorted cells						GO analysis of genes that are enriched in GFP+ cells
Accession	GO Term	Category Size	Overlap	Odds Ratio	P-value	Accession	GO Term	Category Size	Overlap	Odds Ratio	P-value
GO:0007417	central nervous system development	368	30	4.44	5.6e-10	GO:0007275	multicellular organismal development	1920	124	3.06	1.98e-17
GO:0022612	gland morphogenesis	50	12	14.6	6.76e-10	GO:0007267	cell-cell signaling	352	47	5.39	3.3e-17
GO:0021915	neural tube development	98	15	8.48	3.85e-09	GO:0032501	multicellular organismal process	1782	111	3.22	8.36e-17
GO:0003156	regulation of organ formation	13	7	52.7	4e-09	GO:0030182	neuron differentiation	308	41	5.77	3.47e-16
GO:0032989	cellular component morphogenesis	633	39	3.38	4.06e-09	GO:0022008	neurogenesis	349	41	5.13	1.22e-14
GO:0030324	lung development	96	14	7.97	2.47e-08	GO:0031175	neuron projection development	260	34	5.42	3.41e-13
GO:0030901	midbrain development	16	7	35.1	2.52e-08	GO:0048858	cell projection morphogenesis	429	45	4.01	1.38e-12
GO:0060441	epithelial tube branching involved in lung morphogenesis	17	7	31.6	4.2e-08	GO:0000904	cell morphogenesis involved in differentiation	317	34	4.06	3.32e-10
GO:0014031	mesenchymal cell development	73	12	9.09	6.53e-08	GO:0097479	synaptic vesicle localization	82	16	7.61	6.25e-09
GO:0007275	multicellular organismal development	1119	45	2.89	9.75e-08	GO:0032989	cellular component morphogenesis	633	49	2.85	6.69e-09
GO:0009888	tissue development	447	27	3.74	1.04e-07	GO:0007411	axon guidance	76	15	7.77	1.4e-08
GO:0030198	extracellular matrix organization	65	11	9.54	1.46e-07	GO:0006928	movement of cell or subcellular component	656	49	2.73	2.16e-08
GO:0009792	embryo development ending in birth or egg hatching	333	24	3.75	3.71e-07	GO:0001764	neuron migration	74	14	7.35	7.47e-08
GO:0048863	stem cell differentiation	90	12	7.35	4.93e-07	GO:0051960	regulation of nervous system development	422	36	3.06	8.31e-08
GO:0048870	cell motility	403	26	3.47	5.43e-07	GO:0040011	locomotion	580	43	2.66	2.29e-07
GO:0044699	single-organism process	4007	106	2.71	6.76e-07	GO:0051650	establishment of vesicle localization	108	16	5.44	3.56e-07
GO:0048869	cellular developmental process	939	39	2.8	6.85e-07	GO:0021766	hippocampus development	40	10	10.2	4.1e-07
GO:0042221	response to chemical	1121	50	2.44	7.56e-07	GO:0006935	chemotaxis	157	19	4.33	7.23e-07
GO:0045595	regulation of cell differentiation	668	35	2.85	7.97e-07	GO:0044699	single-organism process	4905	180	2.13	9.77e-07
GO:0060485	mesenchyme development	63	10	8.93	8.86e-07	GO:0007420	brain development	282	26	3.24	1.44e-06
GO:0060322	head development	303	22	3.74	1.05e-06	GO:0035235	ionotropic glutamate receptor signaling pathway	13	6	26	1.61e-06
GO:0001763	morphogenesis of a branching structure	64	10	8.71	1.08e-06	GO:0031344	regulation of cell projection organization	303	27	3.13	1.73e-06
GO:0072358	cardiovascular system development	141	14	5.56	1.28e-06	GO:0051046	regulation of secretion	254	24	3.34	2.12e-06
GO:0009952	anterior/posterior pattern specification	82	11	7.11	1.94e-06	GO:0050890	cognition	124	16	4.62	2.38e-06
GO:0030111	regulation of Wnt signaling pathway	68	10	8.07	1.99e-06	GO:0048638	regulation of developmental growth	142	17	4.25	3.29e-06
GO:0040017	positive regulation of locomotion	144	14	4.99	3.97e-06	GO:0060284	regulation of cell development	454	34	2.62	4e-06
GO:0022604	regulation of cell morphogenesis	280	20	3.64	4.34e-06	GO:0045664	regulation of neuron differentiation	319	27	2.95	4.63e-06
GO:0045785	positive regulation of cell adhesion	60	9	8.37	4.83e-06	GO:0042391	regulation of membrane potential	119	15	4.57	5.31e-06
GO:0045668	negative regulation of osteoblast differentiation	21	6	17.9	4.92e-06	GO:0031110	regulation of microtubule polymerization or depolymerization	32	8	10.2	6.13e-06
GO:0023056	positive regulation of signaling	553	30	2.8	5.01e-06	GO:0060074	synapse maturation	16	6	18.2	6.92e-06
GO:0021537	telencephalon development	129	13	5.17	5.98e-06	GO:0065007	biological regulation	4256	172	1.78	1.03e-05
GO:0009798	axis specification	45	8	9.78	5.99e-06	GO:0007269	neurotransmitter secretion	36	8	9.02	1.25e-05
GO:0010647	positive regulation of cell communication	565	30	2.73	7.7e-06	GO:0043624	cellular protein complex disassembly	57	10	6.53	1.28e-05
GO:0030278	regulation of ossification	77	10	6.81	7.75e-06	GO:0023052	signaling	763	42	2.28	1.4e-05
GO:2000241	regulation of reproductive process	23	6	16	8.29e-06	GO:0050877	neurological system process	150	16	3.92	1.52e-05
GO:0040007	growth	452	26	2.94	8.3e-06	GO:0048856	anatomical structure development	1088	49	2.08	3.54e-05
GO:0090092	regulation of transmembrane receptor protein serine/threonine kinase signaling pathway	78	10	6.71	8.72e-06	GO:1902803	regulation of synaptic vesicle transport	21	6	12.1	4.09e-05
GO:2000737	negative regulation of stem cell differentiation	23	6	15.8	8.82e-06	GO:0007399	nervous system development	207	16	3.58	4.2e-05
GO:0048584	positive regulation of response to stimulus	605	31	2.63	1.09e-05	GO:0061387	regulation of extent of cell growth	53	9	6.25	4.59e-05
GO:0042330	taxis	158	14	4.5	1.17e-05	GO:0035637	multicellular organismal signaling	31	7	8.86	4.87e-05
GO:0051270	regulation of cellular component movement	145	13	4.82	1.21e-05	GO:0050769	positive regulation of neurogenesis	228	20	3.01	5.09e-05
GO:0030334	regulation of cell migration	106	11	5.58	1.53e-05	GO:0060341	regulation of cellular localization	525	34	2.27	5.44e-05
GO:0071840	cellular component organization or biogenesis	2790	90	1.92	1.54e-05	GO:0050808	synapse organization	44	8	7.03	5.77e-05
GO:0051716	cellular response to stimulus	2344	79	1.94	1.68e-05	GO:0019233	sensory perception of pain	32	7	8.51	6.07e-05
GO:0051094	positive regulation of developmental process	227	16	3.86	1.82e-05	GO:0048489	synaptic vesicle transport	56	9	5.99	6.1e-05
GO:0003279	cardiac septum development	38	7	10.2	1.83e-05	GO:0022406	membrane docking	43	8	6.96	6.2e-05
GO:0071773	cellular response to BMP stimulus	53	8	8.04	2.11e-05	GO:0021537	telencephalon development	129	14	3.76	7.4e-05
GO:0090090	negative regulation of canonical Wnt signaling pathway	53	8	8.04	2.11e-05	GO:0010976	positive regulation of neuron projection development	148	15	3.55	7.67e-05
GO:0010720	positive regulation of cell development	264	18	3.47	2.18e-05	GO:0051234	establishment of localization	1934	90	1.69	8.24e-05
GO:0048699	generation of neurons	311	19	3.32	2.44e-05	GO:0045927	positive regulation of growth	115	13	3.93	8.79e-05
GO:0051961	negative regulation of nervous system development	148	13	4.43	2.67e-05	GO:0006904	vesicle docking involved in exocytosis	24	6	10.1	9.34e-05
GO:0014015	positive regulation of gliogenesis	28	6	12.2	3e-05	GO:0030534	adult behavior	25	6	9.79	0.000106
GO:0002009	morphogenesis of an epithelium	97	10	5.68	3.14e-05	GO:0016049	cell growth	224	19	2.89	0.000123
GO:0032502	developmental process	1261	39	2.38	3.18e-05	GO:0051640	organelle localization	224	19	2.89	0.000123
GO:0007155	cell adhesion	131	11	4.92	4.45e-05	GO:0045773	positive regulation of axon extension	26	6	9.09	0.000151
GO:0030513	positive regulation of BMP signaling pathway	19	5	15.9	4.94e-05	GO:0017157	regulation of exocytosis	90	11	4.27	0.000153
GO:0001704	formation of primary germ layer	44	7	8.51	4.96e-05	GO:0031629	synaptic vesicle fusion to presynaptic membrane	10	4	20.1	0.000199
GO:0090287	regulation of cellular response to growth factor stimulus	95	10	5.35	5.04e-05	GO:0032892	positive regulation of organic acid transport	10	4	20.1	0.000199
GO:0002064	epithelial cell development	77	9	6	5.27e-05	GO:1903861	positive regulation of dendrite extension	10	4	20.1	0.000199
GO:0061326	renal tubule development	31	6	10.7	5.54e-05	GO:0032940	secretion by cell	204	17	2.95	0.000216
GO:0010810	regulation of cell-substrate adhesion	47	7	7.99	6.99e-05	GO:0051130	positive regulation of cellular component organization	553	34	2.09	0.00023
GO:0003230	cardiac atrium development	11	4	25.3	7.26e-05	GO:0046928	regulation of neurotransmitter secretion	28	6	8.26	0.000234
GO:0048754	branching morphogenesis of an epithelial tube	49	7	7.81	7.91e-05	GO:0060997	dendritic spine morphogenesis	29	6	7.9	0.000287
GO:0051272	positive regulation of cellular component movement	142	12	4.23	8.01e-05	GO:0010646	regulation of cell communication	1085	54	1.79	0.000299
GO:0061041	regulation of wound healing	33	6	9.95	8.02e-05	GO:0048791	calcium ion-dependent exocytosis of neurotransmitter	11	4	17.2	0.000305
GO:0030858	positive regulation of epithelial cell differentiation	21	5	13.9	8.33e-05	GO:0032984	macromolecular complex disassembly	82	10	4.25	0.00031
GO:0060688	regulation of morphogenesis of a branching structure	21	5	13.9	8.33e-05	GO:0051258	protein polymerization	114	12	3.61	0.000322
GO:0045665	negative regulation of neuron differentiation	103	10	4.95	9.17e-05	GO:0035249	synaptic transmission, glutamatergic	20	5	10.2	0.000347
GO:0035019	somatic stem cell population maintenance	22	5	13.3	0.0001	GO:0050806	positive regulation of synaptic transmission	31	6	7.54	0.000348
GO:0016331	morphogenesis of embryonic epithelium	84	9	5.43	0.000105	GO:0060291	long-term synaptic potentiation	30	6	7.57	0.000349
GO:0032501	multicellular organismal process	1337	39	2.22	0.000109	GO:0023051	regulation of signaling	1043	52	1.79	0.000355
GO:0008285	negative regulation of cell proliferation	220	15	3.42	0.00011	GO:0007409	axonogenesis	46	7	6.03	0.000366
GO:0042472	inner ear morphogenesis	35	6	9.26	0.000113	GO:0043269	regulation of ion transport	188	16	2.88	0.000409
GO:0000904	cell morphogenesis involved in differentiation	287	17	3.13	0.000116	GO:0007186	G-protein coupled receptor signaling pathway	135	13	3.28	0.000441
GO:0007423	sensory organ development	92	9	5.26	0.000131	GO:2000463	positive regulation of excitatory postsynaptic potential	12	4	15	0.000446
GO:0045995	regulation of embryonic development	37	6	8.91	0.000135	GO:0044708	single-organism behavior	109	11	3.63	0.000535
GO:0045165	cell fate commitment	70	8	5.92	0.000146	GO:0007612	learning	33	6	6.86	0.000542
GO:0007166	cell surface receptor signaling pathway	420	21	2.71	0.00015	GO:0007626	locomotory behavior	60	8	4.79	0.000587
GO:1901343	negative regulation of vasculature development	24	5	11.7	0.000165	GO:1903793	positive regulation of anion transport	22	5	8.87	0.000594
GO:0048598	embryonic morphogenesis	77	8	5.76	0.00017	GO:0098660	inorganic ion transmembrane transport	176	15	2.87	0.000608
GO:0090596	sensory organ morphogenesis	39	6	8.42	0.000177	GO:0046883	regulation of hormone secretion	90	10	3.82	0.000659
GO:0034446	substrate adhesion-dependent cell spreading	38	6	8.39	0.000182	GO:0006461	protein complex assembly	586	34	1.95	0.000668
GO:0030335	positive regulation of cell migration	133	11	4.11	0.000193	GO:0045597	positive regulation of cell differentiation	384	25	2.18	0.000718
GO:0048713	regulation of oligodendrocyte differentiation	25	5	11.1	0.000202	GO:0032886	regulation of microtubule-based process	91	10	3.77	0.00072
GO:0001755	neural crest cell migration	14	4	17.7	0.000209	GO:0022604	regulation of cell morphogenesis	280	20	2.39	0.000796
GO:0007044	cell-substrate junction assembly	39	6	8.13	0.000211	GO:0007026	negative regulation of microtubule depolymerization	14	4	12	0.000856
GO:0098727	maintenance of cell number	93	9	4.85	0.000231	GO:0051954	positive regulation of amine transport	14	4	12	0.000856
GO:0035113	embryonic appendage morphogenesis	56	7	6.41	0.000239	GO:0051240	positive regulation of multicellular organismal process	548	32	1.96	0.000871
GO:0070848	response to growth factor	208	14	3.32	0.000239	GO:0048675	axon extension	36	6	6.18	0.000873
GO:0001947	heart looping	26	5	10.6	0.000246	GO:0061024	membrane organization	413	26	2.11	0.000926
GO:0014033	neural crest cell differentiation	26	5	10.6	0.000246	GO:0071805	potassium ion transmembrane transport	36	6	6.05	0.000973
GO:0030857	negative regulation of epithelial cell differentiation	15	4	16.1	0.00028	GO:1990138	neuron projection extension	15	4	11.4	0.000977
GO:0045454	cell redox homeostasis	41	6	7.67	0.00028	GO:0071840	cellular component organization or biogenesis	2790	115	1.5	0.00101
GO:0032102	negative regulation of response to external stimulus	77	8	5.22	0.000317	GO:0008344	adult locomotory behavior	50	7	4.93	0.00109
GO:0050767	regulation of neurogenesis	379	20	2.6	0.00032	GO:0008306	associative learning	37	6	5.85	0.00113
GO:0042445	hormone metabolic process	42	6	7.45	0.000321	GO:0035725	sodium ion transmembrane transport	37	6	5.85	0.00113
GO:0051093	negative regulation of developmental process	130	10	4.16	0.000333	GO:0007157	heterophilic cell-cell adhesion via plasma membrane cell adhesion molecules	15	4	10.9	0.00114
GO:0030902	hindbrain development	16	4	15.1	0.000338	GO:0051674	localization of cell	489	29	1.98	0.00121
GO:0035239	tube morphogenesis	106	9	4.55	0.000353	GO:0009914	hormone transport	115	11	3.23	0.00127
GO:0048608	reproductive structure development	124	10	4.12	0.000359	GO:0010977	negative regulation of neuron projection development	66	8	4.19	0.00128
GO:0010718	positive regulation of epithelial to mesenchymal transition	16	4	14.8	0.000367	GO:0006813	potassium ion transport	53	7	4.61	0.00155
GO:0042592	homeostatic process	181	12	3.52	0.000392	GO:0007155	cell adhesion	453	27	1.98	0.00167
GO:0045944	positive regulation of transcription from RNA polymerase II promoter	480	23	2.36	0.000452	GO:0051050	positive regulation of transport	333	21	2.16	0.00195
GO:0003206	cardiac chamber morphogenesis	45	6	6.88	0.000472	GO:0034762	regulation of transmembrane transport	122	11	3.03	0.00206
GO:2000177	regulation of neural precursor cell proliferation	45	6	6.88	0.000472	GO:0044087	regulation of cellular component biogenesis	369	23	2.07	0.00208
GO:0051179	localization	2371	74	1.69	0.000567	GO:0035176	social behavior	18	4	8.59	0.00236
GO:0048666	neuron development	50	6	6.59	0.000571	GO:0046717	acid secretion	18	4	8.59	0.00236
GO:0021879	forebrain neuron differentiation	31	5	8.56	0.000579	GO:0050770	regulation of axonogenesis	89	9	3.42	0.00237
GO:0001954	positive regulation of cell-matrix adhesion	18	4	12.7	0.000595	GO:0034220	ion transmembrane transport	60	7	4.18	0.00255
GO:0031018	endocrine pancreas development	18	4	12.7	0.000595	GO:0010771	negative regulation of cell morphogenesis involved in differentiation	58	7	4.16	0.00263
GO:0060487	lung epithelial cell differentiation	18	4	12.7	0.000595	GO:1903532	positive regulation of secretion by cell	129	11	2.88	0.00292
GO:0051240	positive regulation of multicellular organismal process	232	13	3.12	0.000673	GO:0032411	positive regulation of transporter activity	31	5	5.8	0.00301
GO:0007492	endoderm development	32	5	8.24	0.000674	GO:0050768	negative regulation of neurogenesis	130	11	2.85	0.00311
GO:0001655	urogenital system development	89	8	4.6	0.000684	GO:0050805	negative regulation of synaptic transmission	32	5	5.63	0.00337
GO:0043010	camera-type eye development	68	7	5.27	0.0007	GO:0043242	negative regulation of protein complex disassembly	32	5	5.58	0.00348
GO:0031175	neuron projection development	467	22	2.31	0.000762	GO:2000479	regulation of cAMP-dependent protein kinase activity	10	3	12.8	0.00348
GO:0048592	eye morphogenesis	68	7	5.14	0.000796	GO:0048468	cell development	303	17	2.23	0.00364
GO:0007389	pattern specification process	92	8	4.48	0.000797	GO:0009605	response to external stimulus	633	33	1.75	0.00378
GO:0051241	negative regulation of multicellular organismal process	146	10	3.69	0.000801	GO:0034767	positive regulation of ion transmembrane transport	33	5	5.38	0.00399
GO:0072091	regulation of stem cell proliferation	50	6	6.09	0.000838	GO:0098655	cation transmembrane transport	172	13	2.5	0.00403
GO:0065007	biological regulation	2990	72	1.83	0.000847	GO:0051494	negative regulation of cytoskeleton organization	63	7	3.78	0.00422
GO:0007507	heart development	214	13	3.02	0.000864	GO:0044765	single-organism transport	1266	54	1.56	0.00424
GO:0030850	prostate gland development	20	4	11.2	0.000872	GO:0006835	dicarboxylic acid transport	21	4	7.07	0.00428
GO:0048041	focal adhesion assembly	34	5	7.67	0.000898	GO:0051966	regulation of synaptic transmission, glutamatergic	21	4	7.07	0.00428
GO:0048514	blood vessel morphogenesis	37	5	7.5	0.000962	GO:0060420	regulation of heart growth	21	4	7.07	0.00428
GO:0048878	chemical homeostasis	325	17	2.55	0.00101	GO:0045596	negative regulation of cell differentiation	257	17	2.18	0.00433
GO:0010628	positive regulation of gene expression	809	32	1.96	0.00103	GO:0019932	second-messenger-mediated signaling	64	7	3.72	0.00461
GO:0022409	positive regulation of cell-cell adhesion	53	6	5.77	0.00108	GO:0019228	neuronal action potential	11	3	11.2	0.00467
GO:0046849	bone remodeling	21	4	10.4	0.0011	GO:0045956	positive regulation of calcium ion-dependent exocytosis	11	3	11.2	0.00467
GO:1900046	regulation of hemostasis	21	4	10.4	0.0011	GO:0086001	cardiac muscle cell action potential	11	3	11.2	0.00467
GO:0097485	neuron projection guidance	93	8	4.23	0.00113	GO:0007165	signal transduction	1587	67	1.49	0.00479
GO:0048646	anatomical structure formation involved in morphogenesis	300	15	2.69	0.00114	GO:0050803	regulation of synapse structure or activity	51	6	4.17	0.00507
GO:0007219	Notch signaling pathway	54	6	5.67	0.00117	GO:0030029	actin filament-based process	283	18	2.09	0.00508
GO:0022404	molting cycle process	36	5	7.17	0.00117	GO:0045844	positive regulation of striated muscle tissue development	22	4	6.68	0.00509
GO:0048562	embryonic organ morphogenesis	76	7	4.78	0.00117	GO:0046425	regulation of JAK-STAT cascade	35	5	5.02	0.00518
GO:0060563	neuroepithelial cell differentiation	36	5	7.17	0.00117	GO:0045165	cell fate commitment	83	8	3.23	0.00549
GO:0098773	skin epidermis development	36	5	7.17	0.00117	GO:0051932	synaptic transmission, GABAergic	23	4	6.38	0.00585
GO:1903035	negative regulation of response to wounding	36	5	7.17	0.00117	GO:0021987	cerebral cortex development	67	7	3.53	0.00594
GO:0007588	excretion	10	3	18.9	0.0012	GO:0055024	regulation of cardiac muscle tissue development	23	4	6.33	0.00601
GO:0055078	sodium ion homeostasis	10	3	18.9	0.0012	GO:0021819	layer formation in cerebral cortex	12	3	9.99	0.00607
GO:0060445	branching involved in salivary gland morphogenesis	10	3	18.9	0.0012	GO:0031338	regulation of vesicle fusion	12	3	9.99	0.00607
GO:0001932	regulation of protein phosphorylation	516	23	2.18	0.00122	GO:0032012	regulation of ARF protein signal transduction	12	3	9.99	0.00607
GO:0060173	limb development	73	7	4.75	0.00122	GO:0048268	clathrin coat assembly	12	3	9.99	0.00607
GO:0023051	regulation of signaling	248	13	2.9	0.00127	GO:0060043	regulation of cardiac muscle cell proliferation	12	3	9.99	0.00607
GO:0071229	cellular response to acid chemical	54	6	5.58	0.00127	GO:0060384	innervation	12	3	9.99	0.00607
GO:0001525	angiogenesis	98	8	4.13	0.00131	GO:0061045	negative regulation of wound healing	12	3	9.99	0.00607
GO:2000026	regulation of multicellular organismal development	634	25	2.1	0.00132	GO:2001259	positive regulation of cation channel activity	12	3	9.99	0.00607
GO:0048146	positive regulation of fibroblast proliferation	22	4	9.84	0.00133	GO:0007416	synapse assembly	68	7	3.47	0.00645
GO:0048638	regulation of developmental growth	142	10	3.43	0.00133	GO:0021879	forebrain neuron differentiation	24	4	6.08	0.00676
GO:0050818	regulation of coagulation	22	4	9.84	0.00133	GO:2000146	negative regulation of cell motility	86	8	3.11	0.00679
GO:0061053	somite development	37	5	6.95	0.00133	GO:0032879	regulation of localization	424	22	1.89	0.00683
GO:0050896	response to stimulus	161	9	3.77	0.00135	GO:0050954	sensory perception of mechanical stimulus	53	6	3.85	0.00723
GO:0010721	negative regulation of cell development	99	8	4.07	0.00142	GO:1901879	regulation of protein depolymerization	38	5	4.56	0.0074
GO:0071407	cellular response to organic cyclic compound	120	9	3.65	0.00149	GO:0001919	regulation of receptor recycling	13	3	8.99	0.0077
GO:0042633	hair cycle	38	5	6.74	0.00151	GO:0048483	autonomic nervous system development	13	3	8.99	0.0077
GO:0050679	positive regulation of epithelial cell proliferation	56	6	5.36	0.00153	GO:0055023	positive regulation of cardiac muscle tissue growth	13	3	8.99	0.0077
GO:0007548	sex differentiation	76	7	4.54	0.00154	GO:0086010	membrane depolarization during action potential	13	3	8.99	0.0077
GO:0044281	small molecule metabolic process	691	28	1.99	0.00154	GO:0050773	regulation of dendrite development	89	8	2.99	0.00832
GO:0072175	epithelial tube formation	76	7	4.54	0.00154	GO:0032412	regulation of ion transmembrane transporter activity	72	7	3.25	0.00878
GO:0016525	negative regulation of angiogenesis	23	4	9.32	0.00158	GO:0042063	gliogenesis	128	10	2.57	0.00889
GO:0007398	ectoderm development	11	3	16.5	0.00162	GO:0060079	excitatory postsynaptic potential	14	3	8.29	0.0092
GO:0031069	hair follicle morphogenesis	11	3	16.5	0.00162	GO:0009581	detection of external stimulus	26	4	5.46	0.0094
GO:0045879	negative regulation of smoothened signaling pathway	11	3	16.5	0.00162	GO:0009582	detection of abiotic stimulus	26	4	5.46	0.0094
GO:0090184	positive regulation of kidney development	11	3	16.5	0.00162	GO:0021799	cerebral cortex radially oriented cell migration	26	4	5.46	0.0094
GO:0008284	positive regulation of cell proliferation	210	12	2.94	0.00163	GO:0048168	regulation of neuronal synaptic plasticity	26	4	5.46	0.0094
GO:0042060	wound healing	79	7	4.47	0.00168	GO:0044801	single-organism membrane fusion	73	7	3.21	0.00944
GO:0043473	pigmentation	39	5	6.54	0.0017	GO:0048284	organelle fusion	73	7	3.21	0.00944
GO:0050678	regulation of epithelial cell proliferation	59	6	5.2	0.00175	GO:0034622	cellular macromolecular complex assembly	442	24	1.78	0.00948
GO:0002011	morphogenesis of an epithelial sheet	24	4	8.96	0.00178	GO:0008045	motor neuron axon guidance	14	3	8.17	0.00957
GO:0042327	positive regulation of phosphorylation	343	17	2.4	0.00181	GO:0035640	exploration behavior	14	3	8.17	0.00957
GO:0048565	digestive tract development	40	5	6.43	0.00181	GO:0051491	positive regulation of filopodium assembly	14	3	8.17	0.00957
GO:0010771	negative regulation of cell morphogenesis involved in differentiation	58	6	5.15	0.00184	GO:0048167	regulation of synaptic plasticity	27	4	5.34	0.00999
GO:0051962	positive regulation of nervous system development	256	14	2.64	0.00186	GO:0021885	forebrain cell migration	41	5	4.18	0.0102
GO:0010646	regulation of cell communication	258	13	2.77	0.00187	GO:0022029	telencephalon cell migration	41	5	4.18	0.0102
GO:0021782	glial cell development	40	5	6.35	0.0019	GO:0051962	positive regulation of nervous system development	28	4	5.29	0.0102
GO:0034333	adherens junction assembly	40	5	6.35	0.0019	GO:0050905	neuromuscular process	57	6	3.55	0.0103
GO:0003012	muscle system process	101	8	3.86	0.00192	GO:0007265	Ras protein signal transduction	194	13	2.19	0.0108
GO:0007167	enzyme linked receptor protein signaling pathway	315	16	2.46	0.00192	GO:0007631	feeding behavior	27	4	5.22	0.0108
GO:0048583	regulation of response to stimulus	641	24	2.08	0.00192	GO:0008347	glial cell migration	27	4	5.22	0.0108
GO:0019953	sexual reproduction	229	13	2.74	0.00194	GO:0032535	regulation of cellular component size	173	12	2.27	0.0109
GO:0032844	regulation of homeostatic process	150	10	3.23	0.00201	GO:0016079	synaptic vesicle exocytosis	28	4	5.14	0.0112
GO:0002052	positive regulation of neuroblast proliferation	12	3	14.7	0.00213	GO:0007616	long-term memory	15	3	7.49	0.0117
GO:0002320	lymphoid progenitor cell differentiation	12	3	14.7	0.00213	GO:0070252	actin-mediated cell contraction	15	3	7.49	0.0117
GO:0035136	forelimb morphogenesis	12	3	14.7	0.00213	GO:0098900	regulation of action potential	15	3	7.49	0.0117
GO:0048339	paraxial mesoderm development	12	3	14.7	0.00213	GO:0006816	calcium ion transport	114	9	2.6	0.012
GO:0048521	negative regulation of behavior	12	3	14.7	0.00213	GO:0090174	organelle membrane fusion	59	6	3.41	0.0121
GO:1903707	negative regulation of hemopoiesis	41	5	6.17	0.00213	GO:0007613	memory	43	5	3.96	0.0124
GO:0045445	myoblast differentiation	25	4	8.43	0.00218	GO:0021954	central nervous system neuron development	43	5	3.96	0.0124
GO:0051145	smooth muscle cell differentiation	25	4	8.43	0.00218	GO:0051128	regulation of cellular component organization	362	19	1.86	0.0124
GO:0060606	tube closure	60	6	4.96	0.00219	GO:0051270	regulation of cellular component movement	287	17	1.93	0.0126
GO:0048839	inner ear development	26	4	8.36	0.00222	GO:0010770	positive regulation of cell morphogenesis involved in differentiation	96	8	2.75	0.0129
GO:0072009	nephron epithelium development	26	4	8.14	0.00243	GO:0007010	cytoskeleton organization	464	24	1.72	0.0131
GO:0040012	regulation of locomotion	138	9	3.37	0.0025	GO:0090066	regulation of anatomical structure size	199	13	2.13	0.0132
GO:0051254	positive regulation of RNA metabolic process	715	28	1.92	0.00255	GO:0030036	actin cytoskeleton organization	266	16	1.96	0.0133
GO:0001656	metanephros development	13	3	13.5	0.00256	GO:0009612	response to mechanical stimulus	44	5	3.86	0.0137
GO:0021954	central nervous system neuron development	43	5	5.85	0.00264	GO:0046887	positive regulation of hormone secretion	44	5	3.86	0.0137
GO:0040019	positive regulation of embryonic development	13	3	13.4	0.00264	GO:0046785	microtubule polymerization	29	4	4.8	0.0138
GO:0003170	heart valve development	13	3	13.2	0.00272	GO:0022030	telencephalon glial cell migration	16	3	6.91	0.014
GO:0021904	dorsal/ventral neural tube patterning	13	3	13.2	0.00272	GO:0031113	regulation of microtubule polymerization	16	3	6.91	0.014
GO:0035883	enteroendocrine cell differentiation	13	3	13.2	0.00272	GO:0071709	membrane assembly	16	3	6.91	0.014
GO:0035987	endodermal cell differentiation	13	3	13.2	0.00272	GO:0072661	protein targeting to plasma membrane	16	3	6.91	0.014
GO:0045168	cell-cell signaling involved in cell fate commitment	13	3	13.2	0.00272	GO:0006898	receptor-mediated endocytosis	79	7	2.94	0.0143
GO:0045880	positive regulation of smoothened signaling pathway	13	3	13.2	0.00272	GO:0070588	calcium ion transmembrane transport	62	6	3.23	0.0152
GO:0060122	inner ear receptor stereocilium organization	13	3	13.2	0.00272	GO:0051928	positive regulation of calcium ion transport	30	4	4.62	0.0156
GO:0006457	protein folding	108	8	3.63	0.00274	GO:0023061	signal release	106	8	2.63	0.016
GO:1901701	cellular response to oxygen-containing compound	297	15	2.43	0.0028	GO:0048706	embryonic skeletal system development	46	5	3.67	0.0164
GO:0009719	response to endogenous stimulus	452	20	2.14	0.00281	GO:0071901	negative regulation of protein serine/threonine kinase activity	63	6	3.17	0.0164
GO:0001894	tissue homeostasis	63	6	4.69	0.00282	GO:0048869	cellular developmental process	525	22	1.72	0.0176
GO:0014020	primary neural tube formation	63	6	4.69	0.00282	GO:0006865	amino acid transport	47	5	3.58	0.0179
GO:0051017	actin filament bundle assembly	63	6	4.69	0.00282	GO:0048870	cell motility	403	21	1.73	0.0181
GO:0042733	embryonic digit morphogenesis	27	4	7.7	0.00291	GO:0030516	regulation of axon extension	18	3	6.12	0.0185
GO:0060840	artery development	27	4	7.7	0.00291	GO:0033002	muscle cell proliferation	65	6	3.06	0.0188
GO:0010941	regulation of cell death	654	26	1.94	0.00299	GO:0043523	regulation of neuron apoptotic process	123	9	2.39	0.0189
GO:0007409	axonogenesis	213	12	2.71	0.00307	GO:0007632	visual behavior	32	4	4.29	0.0194
GO:0035270	endocrine system development	28	4	7.54	0.0031	GO:0010657	muscle cell apoptotic process	32	4	4.29	0.0194
GO:0061448	connective tissue development	86	7	3.96	0.00315	GO:0031623	receptor internalization	32	4	4.29	0.0194
GO:2000146	negative regulation of cell motility	86	7	3.96	0.00315	GO:0048634	regulation of muscle organ development	48	5	3.5	0.0194
GO:0006954	inflammatory response	110	8	3.52	0.00329	GO:0048704	embryonic skeletal system morphogenesis	32	4	4.29	0.0194
GO:0030517	negative regulation of axon extension	14	3	12	0.00341	GO:0061178	regulation of insulin secretion involved in cellular response to glucose stimulus	32	4	4.29	0.0194
GO:0045103	intermediate filament-based process	14	3	12	0.00341	GO:0003016	respiratory system process	18	3	5.99	0.0195
GO:0050919	negative chemotaxis	14	3	12	0.00341	GO:0035418	protein localization to synapse	18	3	5.99	0.0195
GO:0009890	negative regulation of biosynthetic process	695	27	1.89	0.00342	GO:0072583	clathrin-mediated endocytosis	18	3	5.99	0.0195
GO:0003231	cardiac ventricle development	46	5	5.42	0.00356	GO:1901861	regulation of muscle tissue development	49	5	3.42	0.0211
GO:0032092	positive regulation of protein binding	46	5	5.42	0.00356	GO:0051924	regulation of calcium ion transport	67	6	2.96	0.0216
GO:0016265	death	839	31	1.81	0.00363	GO:0007268	synaptic transmission	96	7	2.65	0.0225
GO:0043436	oxoacid metabolic process	337	16	2.28	0.00377	GO:0046622	positive regulation of organ growth	19	3	5.61	0.0226
GO:0001657	ureteric bud development	29	4	7.08	0.00381	GO:2000171	negative regulation of dendrite development	19	3	5.61	0.0226
GO:0033077	T cell differentiation in thymus	29	4	7.08	0.00381	GO:2000649	regulation of sodium ion transmembrane transporter activity	19	3	5.61	0.0226
GO:0048332	mesoderm morphogenesis	29	4	7.08	0.00381	GO:0032844	regulation of homeostatic process	150	10	2.16	0.0247
GO:0060993	kidney morphogenesis	29	4	7.08	0.00381	GO:0050896	response to stimulus	2083	77	1.35	0.0248
GO:0072163	mesonephric epithelium development	29	4	7.08	0.00381	GO:0008038	neuron recognition	20	3	5.28	0.026
GO:0009887	organ morphogenesis	102	7	3.81	0.00383	GO:0010656	negative regulation of muscle cell apoptotic process	20	3	5.28	0.026
GO:0010557	positive regulation of macromolecule biosynthetic process	773	29	1.83	0.00398	GO:0021680	cerebellar Purkinje cell layer development	20	3	5.28	0.026
GO:0008202	steroid metabolic process	90	7	3.77	0.00406	GO:0036465	synaptic vesicle recycling	20	3	5.28	0.026
GO:0040018	positive regulation of multicellular organism growth	15	3	11	0.00419	GO:0048701	embryonic cranial skeleton morphogenesis	20	3	5.28	0.026
GO:0046427	positive regulation of JAK-STAT cascade	15	3	11	0.00419	GO:0051241	negative regulation of multicellular organismal process	361	19	1.7	0.0266
GO:0060674	placenta blood vessel development	15	3	11	0.00419	GO:0007517	muscle organ development	132	9	2.21	0.0284
GO:0007368	determination of left/right symmetry	48	5	5.16	0.00429	GO:0043407	negative regulation of MAP kinase activity	36	4	3.75	0.0288
GO:0010562	positive regulation of phosphorus metabolic process	373	17	2.19	0.00432	GO:1901214	regulation of neuron death	154	10	2.1	0.029
GO:0048732	gland development	73	6	4.25	0.00438	GO:0007188	adenylate cyclase-modulating G-protein coupled receptor signaling pathway	21	3	4.99	0.0296
GO:0016337	single organismal cell-cell adhesion	74	6	4.2	0.00465	GO:0044091	membrane biogenesis	21	3	4.99	0.0296
GO:0030177	positive regulation of Wnt signaling pathway	49	5	5.05	0.00469	GO:0060359	response to ammonium ion	21	3	4.99	0.0296
GO:0044706	multi-multicellular organism process	49	5	5.05	0.00469	GO:0071514	genetic imprinting	21	3	4.99	0.0296
GO:0046890	regulation of lipid biosynthetic process	49	5	5.05	0.00469	GO:1901379	regulation of potassium ion transmembrane transport	21	3	4.99	0.0296
GO:0050731	positive regulation of peptidyl-tyrosine phosphorylation	49	5	5.05	0.00469	GO:0021549	cerebellum development	54	5	3.07	0.0307
GO:0051247	positive regulation of protein metabolic process	608	24	1.91	0.00476	GO:0035773	insulin secretion involved in cellular response to glucose stimulus	37	4	3.63	0.0315
GO:0043069	negative regulation of programmed cell death	377	17	2.16	0.00481	GO:0060998	regulation of dendritic spine development	37	4	3.63	0.0315
GO:1902531	regulation of intracellular signal transduction	609	24	1.9	0.00485	GO:0061061	muscle structure development	248	14	1.82	0.0321
GO:0071248	cellular response to metal ion	31	4	6.55	0.00487	GO:1903522	regulation of blood circulation	55	5	3	0.0329
GO:0051239	regulation of multicellular organismal process	65	5	4.94	0.00497	GO:0030902	hindbrain development	74	6	2.65	0.0332
GO:0060560	developmental growth involved in morphogenesis	118	8	3.26	0.00505	GO:0043112	receptor metabolic process	74	6	2.65	0.0332
GO:0007431	salivary gland development	16	3	10.2	0.00507	GO:0007187	G-protein coupled receptor signaling pathway, coupled to cyclic nucleotide second messenger	22	3	4.72	0.0334
GO:0021545	cranial nerve development	16	3	10.2	0.00507	GO:0014014	negative regulation of gliogenesis	22	3	4.72	0.0334
GO:0035329	hippo signaling	16	3	10.2	0.00507	GO:0061001	regulation of dendritic spine morphogenesis	22	3	4.72	0.0334
GO:0050982	detection of mechanical stimulus	16	3	10.2	0.00507	GO:0048519	negative regulation of biological process	1902	75	1.31	0.0342
GO:0030900	forebrain development	53	5	4.93	0.00509	GO:0009987	cellular process	5970	207	1.36	0.0346
GO:0019220	regulation of phosphate metabolic process	646	25	1.87	0.00511	GO:0070838	divalent metal ion transport	137	9	2.12	0.0349
GO:0030879	mammary gland development	50	5	4.93	0.00512	GO:0050793	regulation of developmental process	801	34	1.45	0.035
GO:0060348	bone development	71	6	4.11	0.00512	GO:0051094	positive regulation of developmental process	122	8	2.24	0.035
GO:0051046	regulation of secretion	257	13	2.42	0.00524	GO:0065008	regulation of biological quality	1031	40	1.42	0.035
GO:0048523	negative regulation of cellular process	1148	36	1.71	0.00526	GO:0050679	positive regulation of epithelial cell proliferation	56	5	2.94	0.0352
GO:1903508	positive regulation of nucleic acid-templated transcription	684	26	1.84	0.00543	GO:0051402	neuron apoptotic process	138	9	2.11	0.0363
GO:0042476	odontogenesis	32	4	6.32	0.00547	GO:0072511	divalent inorganic cation transport	138	9	2.11	0.0363
GO:0043900	regulation of multi-organism process	146	9	2.95	0.00561	GO:0010959	regulation of metal ion transport	117	8	2.21	0.0371
GO:0051173	positive regulation of nitrogen compound metabolic process	828	30	1.76	0.00563	GO:0048814	regulation of dendrite morphogenesis	57	5	2.89	0.0376
GO:0009611	response to wounding	55	5	4.76	0.00582	GO:0002791	regulation of peptide secretion	77	6	2.54	0.0393
GO:0042981	regulation of apoptotic process	591	23	1.9	0.0059	GO:0090276	regulation of peptide hormone secretion	77	6	2.54	0.0393
GO:0010595	positive regulation of endothelial cell migration	17	3	9.44	0.00606	GO:0019226	transmission of nerve impulse	10	2	7.54	0.0394
GO:0030514	negative regulation of BMP signaling pathway	17	3	9.44	0.00606	GO:0016358	dendrite development	59	5	2.84	0.0396
GO:0033344	cholesterol efflux	17	3	9.44	0.00606	GO:0022037	metencephalon development	58	5	2.83	0.0401
GO:0035137	hindlimb morphogenesis	17	3	9.44	0.00606	GO:2000021	regulation of ion homeostasis	58	5	2.83	0.0401
GO:0050906	detection of stimulus involved in sensory perception	17	3	9.44	0.00606	GO:0010800	positive regulation of peptidyl-threonine phosphorylation	10	2	7.46	0.0402
GO:0060071	Wnt signaling pathway, planar cell polarity pathway	17	3	9.44	0.00606	GO:0015800	acidic amino acid transport	10	2	7.46	0.0402
GO:0060603	mammary gland duct morphogenesis	17	3	9.44	0.00606	GO:0031112	positive regulation of microtubule polymerization or depolymerization	10	2	7.46	0.0402
GO:0072132	mesenchyme morphogenesis	17	3	9.44	0.00606	GO:0033865	nucleoside bisphosphate metabolic process	10	2	7.46	0.0402
GO:0090102	cochlea development	17	3	9.44	0.00606	GO:0033875	ribonucleoside bisphosphate metabolic process	10	2	7.46	0.0402
GO:0033993	response to lipid	175	10	2.73	0.00607	GO:0034032	purine nucleoside bisphosphate metabolic process	10	2	7.46	0.0402
GO:0051098	regulation of binding	148	9	2.91	0.00612	GO:0060749	mammary gland alveolus development	10	2	7.46	0.0402
GO:0031328	positive regulation of cellular biosynthetic process	797	29	1.77	0.00613	GO:0061337	cardiac conduction	10	2	7.46	0.0402
GO:0030855	epithelial cell differentiation	81	6	3.93	0.0062	GO:0061377	mammary gland lobule development	10	2	7.46	0.0402
GO:0051130	positive regulation of cellular component organization	553	22	1.91	0.00626	GO:0090314	positive regulation of protein targeting to membrane	10	2	7.46	0.0402
GO:0022008	neurogenesis	39	4	5.99	0.00635	GO:0097090	presynaptic membrane organization	10	2	7.46	0.0402
GO:0023057	negative regulation of signaling	487	20	1.97	0.00646	GO:0048259	regulation of receptor-mediated endocytosis	40	4	3.33	0.0404
GO:0009799	specification of symmetry	53	5	4.62	0.00657	GO:0030072	peptide hormone secretion	98	7	2.32	0.0407
GO:0065008	regulation of biological quality	716	24	1.86	0.00675	GO:0042306	regulation of protein import into nucleus	78	6	2.51	0.0414
GO:0007015	actin filament organization	151	9	2.84	0.00696	GO:0014855	striated muscle cell proliferation	24	3	4.27	0.0419
GO:0060070	canonical Wnt signaling pathway	56	5	4.54	0.00702	GO:1902305	regulation of sodium ion transmembrane transport	24	3	4.27	0.0419
GO:0060255	regulation of macromolecule metabolic process	2456	71	1.49	0.00706	GO:0002790	peptide secretion	99	7	2.29	0.0426
GO:0002040	sprouting angiogenesis	18	3	8.81	0.00715	GO:0032482	Rab protein signal transduction	41	4	3.24	0.0436
GO:0003014	renal system process	18	3	8.81	0.00715	GO:1904589	regulation of protein import	79	6	2.47	0.0437
GO:0045747	positive regulation of Notch signaling pathway	18	3	8.81	0.00715	GO:0045184	establishment of protein localization	966	41	1.37	0.0447
GO:0060412	ventricular septum morphogenesis	18	3	8.81	0.00715	GO:0006469	negative regulation of protein kinase activity	101	7	2.24	0.0466
GO:1903507	negative regulation of nucleic acid-templated transcription	560	22	1.89	0.00724	GO:0008016	regulation of heart contraction	42	4	3.15	0.047
GO:0098609	cell-cell adhesion	38	4	5.72	0.00741	GO:0071822	protein complex subunit organization	155	9	2	0.0475
GO:0014812	muscle cell migration	35	4	5.71	0.00756	GO:0007413	axonal fasciculation	11	2	6.63	0.048
GO:0048858	cell projection morphogenesis	429	18	2	0.00782	GO:0007606	sensory perception of chemical stimulus	11	2	6.63	0.048
GO:0048513	organ development	254	10	2.64	0.00786	GO:0010738	regulation of protein kinase A signaling	11	2	6.63	0.048
GO:0044093	positive regulation of molecular function	600	23	1.84	0.00807	GO:0050435	beta-amyloid metabolic process	11	2	6.63	0.048
GO:0010001	glial cell differentiation	57	5	4.37	0.00808	GO:0043524	negative regulation of neuron apoptotic process	81	6	2.4	0.0484
GO:0045216	cell-cell junction organization	78	6	3.71	0.00808
GO:0010648	negative regulation of cell communication	498	20	1.92	0.00821
GO:0050900	leukocyte migration	56	5	4.35	0.00829
GO:0048534	hematopoietic or lymphoid organ development	303	14	2.2	0.00834
GO:0001736	establishment of planar polarity	19	3	8.26	0.00835
GO:0010633	negative regulation of epithelial cell migration	19	3	8.26	0.00835
GO:0046622	positive regulation of organ growth	19	3	8.26	0.00835
GO:0050885	neuromuscular process controlling balance	36	4	5.53	0.00836
GO:0044702	single organism reproductive process	289	13	2.26	0.00874
GO:0034109	homotypic cell-cell adhesion	157	9	2.73	0.0089
GO:0060041	retina development in camera-type eye	57	5	4.26	0.00892
GO:2000113	negative regulation of cellular macromolecule biosynthetic process	641	24	1.8	0.00904
GO:0010717	regulation of epithelial to mesenchymal transition	20	3	7.95	0.00912
GO:0032268	regulation of cellular protein metabolic process	1043	35	1.63	0.00917
GO:0001667	ameboidal-type cell migration	107	7	3.19	0.00922
GO:0000122	negative regulation of transcription from RNA polymerase II promoter	371	16	2.05	0.00933
GO:0001568	blood vessel development	22	3	7.75	0.00951
GO:0022037	metencephalon development	58	5	4.18	0.00959
GO:0090132	epithelium migration	81	6	3.56	0.00966
GO:0010812	negative regulation of cell-substrate adhesion	20	3	7.77	0.00967
GO:0021772	olfactory bulb development	20	3	7.77	0.00967
GO:0045599	negative regulation of fat cell differentiation	20	3	7.77	0.00967
GO:0048854	brain morphogenesis	20	3	7.77	0.00967
GO:0007517	muscle organ development	132	8	2.89	0.00975
GO:0071310	cellular response to organic substance	491	19	1.92	0.0098
GO:0006935	chemotaxis	61	5	4.13	0.01
GO:0045778	positive regulation of ossification	38	4	5.2	0.0101
GO:0050680	negative regulation of epithelial cell proliferation	59	5	4.11	0.0103
GO:0019752	carboxylic acid metabolic process	312	14	2.13	0.0106
GO:0009967	positive regulation of signal transduction	396	16	2.02	0.0107
GO:0009880	embryonic pattern specification	21	3	7.42	0.0108
GO:0007411	axon guidance	84	6	3.46	0.0109
GO:0045666	positive regulation of neuron differentiation	191	10	2.48	0.011
GO:0001892	embryonic placenta development	39	4	5.05	0.0111
GO:0035088	establishment or maintenance of apical/basal cell polarity	21	3	7.34	0.0111
GO:0048644	muscle organ morphogenesis	21	3	7.34	0.0111
GO:0060711	labyrinthine layer development	21	3	7.34	0.0111
GO:0061245	establishment or maintenance of bipolar cell polarity	21	3	7.34	0.0111
GO:0035265	organ growth	40	4	4.99	0.0115
GO:0021536	diencephalon development	22	3	7.08	0.0121
GO:0048259	regulation of receptor-mediated endocytosis	40	4	4.91	0.0121
GO:0016049	cell growth	224	11	2.32	0.0122
GO:0050673	epithelial cell proliferation	23	3	7	0.0123
GO:0008360	regulation of cell shape	62	5	3.89	0.0126
GO:0021955	central nervous system neuron axonogenesis	22	3	6.95	0.0126
GO:0032504	multicellular organism reproduction	225	11	2.31	0.0126
GO:0048260	positive regulation of receptor-mediated endocytosis	22	3	6.95	0.0126
GO:0051148	negative regulation of muscle cell differentiation	22	3	6.95	0.0126
GO:0055114	oxidation-reduction process	384	16	1.98	0.0127
GO:0051216	cartilage development	63	5	3.82	0.0134
GO:0090257	regulation of muscle system process	63	5	3.82	0.0134
GO:0050878	regulation of body fluid levels	87	6	3.29	0.0135
GO:0001708	cell fate specification	23	3	6.72	0.0137
GO:0070887	cellular response to chemical stimulus	128	7	2.92	0.0142
GO:0001889	liver development	42	4	4.65	0.0143
GO:0007528	neuromuscular junction development	23	3	6.6	0.0143
GO:0007584	response to nutrient	23	3	6.6	0.0143
GO:0051893	regulation of focal adhesion assembly	23	3	6.6	0.0143
GO:0090109	regulation of cell-substrate junction assembly	23	3	6.6	0.0143
GO:0033500	carbohydrate homeostasis	89	6	3.21	0.0149
GO:0042593	glucose homeostasis	89	6	3.21	0.0149
GO:0045927	positive regulation of growth	115	7	2.89	0.0149
GO:0051253	negative regulation of RNA metabolic process	598	22	1.75	0.0149
GO:0090087	regulation of peptide transport	89	6	3.21	0.0149
GO:0002065	columnar/cuboidal epithelial cell differentiation	24	3	6.45	0.0151
GO:0033002	muscle cell proliferation	65	5	3.69	0.0152
GO:0055082	cellular chemical homeostasis	201	10	2.35	0.0153
GO:0022414	reproductive process	26	3	6.36	0.0154
GO:0009306	protein secretion	172	9	2.47	0.0155
GO:0097285	cell-type specific apoptotic process	232	11	2.24	0.0156
GO:0042063	gliogenesis	25	3	6.3	0.0159
GO:0014855	striated muscle cell proliferation	24	3	6.29	0.0161
GO:0015918	sterol transport	24	3	6.29	0.0161
GO:0042475	odontogenesis of dentin-containing tooth	24	3	6.29	0.0161
GO:0048678	response to axon injury	24	3	6.29	0.0161
GO:0010977	negative regulation of neuron projection development	66	5	3.63	0.0162
GO:0031324	negative regulation of cellular metabolic process	1046	34	1.57	0.0162
GO:0010959	regulation of metal ion transport	117	7	2.83	0.0163
GO:0042886	amide transport	117	7	2.83	0.0163
GO:0043066	negative regulation of apoptotic process	366	15	1.96	0.0164
GO:0021543	pallium development	91	6	3.14	0.0165
GO:0051090	regulation of sequence-specific DNA binding transcription factor activity	145	8	2.61	0.0165
GO:0010811	positive regulation of cell-substrate adhesion	25	3	6.13	0.017
GO:0019318	hexose metabolic process	92	6	3.1	0.0174
GO:0001570	vasculogenesis	25	3	6.07	0.0175
GO:0060113	inner ear receptor cell differentiation	25	3	6.07	0.0175
GO:0009893	positive regulation of metabolic process	620	21	1.75	0.0177
GO:0014910	regulation of smooth muscle cell migration	25	3	6	0.018
GO:0019915	lipid storage	25	3	6	0.018
GO:0044344	cellular response to fibroblast growth factor stimulus	25	3	6	0.018
GO:0061333	renal tubule morphogenesis	25	3	6	0.018
GO:1903391	regulation of adherens junction organization	25	3	6	0.018
GO:0001934	positive regulation of protein phosphorylation	275	12	2.1	0.0181
GO:0045934	negative regulation of nucleobase-containing compound metabolic process	645	23	1.7	0.0181
GO:0006897	endocytosis	238	11	2.18	0.0185
GO:0051172	negative regulation of nitrogen compound metabolic process	719	25	1.66	0.0185
GO:0010629	negative regulation of gene expression	720	25	1.65	0.0188
GO:0031401	positive regulation of protein modification process	436	17	1.84	0.0188
GO:0030100	regulation of endocytosis	94	6	3.03	0.0191
GO:0009605	response to external stimulus	440	16	1.88	0.0192
GO:0009948	anterior/posterior axis specification	10	2	11.2	0.0194
GO:0048706	embryonic skeletal system development	46	4	4.21	0.0195
GO:0080090	regulation of primary metabolic process	2433	68	1.41	0.0195
GO:0043408	regulation of MAPK cascade	240	11	2.16	0.0196
GO:0001707	mesoderm formation	26	3	5.74	0.02
GO:0010463	mesenchymal cell proliferation	26	3	5.74	0.02
GO:0046683	response to organophosphorus	26	3	5.74	0.02
GO:0046889	positive regulation of lipid biosynthetic process	26	3	5.74	0.02
GO:0007160	cell-matrix adhesion	27	3	5.71	0.0201
GO:0003323	type B pancreatic cell development	10	2	11	0.0202
GO:0010800	positive regulation of peptidyl-threonine phosphorylation	10	2	11	0.0202
GO:0048715	negative regulation of oligodendrocyte differentiation	10	2	11	0.0202
GO:0051894	positive regulation of focal adhesion assembly	10	2	11	0.0202
GO:0061036	positive regulation of cartilage development	10	2	11	0.0202
GO:0090504	epiboly	10	2	11	0.0202
GO:0050790	regulation of catalytic activity	762	26	1.63	0.0204
GO:0050796	regulation of insulin secretion	70	5	3.41	0.0204
GO:0051099	positive regulation of binding	27	3	5.63	0.0208
GO:0022603	regulation of anatomical structure morphogenesis	107	6	2.96	0.0209
GO:0050808	synapse organization	123	7	2.69	0.0209
GO:0071396	cellular response to lipid	96	6	2.96	0.021
GO:2000027	regulation of organ morphogenesis	49	4	4.09	0.0211
GO:1903530	regulation of secretion by cell	243	11	2.13	0.0212
GO:0048585	negative regulation of response to stimulus	459	17	1.82	0.0213
GO:0003008	system process	322	13	1.99	0.0215
GO:0051604	protein maturation	124	7	2.66	0.0217
GO:0060627	regulation of vesicle-mediated transport	213	10	2.21	0.022
GO:0006939	smooth muscle contraction	27	3	5.5	0.0221
GO:0033555	multicellular organismal response to stress	27	3	5.5	0.0221
GO:0045833	negative regulation of lipid metabolic process	27	3	5.5	0.0221
GO:0060429	epithelium development	34	3	5.43	0.0221
GO:0071774	response to fibroblast growth factor	27	3	5.5	0.0221
GO:0019725	cellular homeostasis	220	10	2.2	0.0223
GO:0048545	response to steroid hormone	72	5	3.3	0.0228
GO:0005996	monosaccharide metabolic process	98	6	2.89	0.023
GO:0002521	leukocyte differentiation	155	8	2.43	0.0236
GO:0003281	ventricular septum development	11	2	9.89	0.0236
GO:0042490	mechanoreceptor differentiation	28	3	5.34	0.0237
GO:0014009	glial cell proliferation	11	2	9.85	0.0238
GO:0032270	positive regulation of cellular protein metabolic process	560	20	1.71	0.0238
GO:0009636	response to toxic substance	49	4	3.92	0.024
GO:0009966	regulation of signal transduction	245	10	2.18	0.024
GO:0021700	developmental maturation	99	6	2.86	0.024
GO:1901861	regulation of muscle tissue development	49	4	3.92	0.024
GO:0002437	inflammatory response to antigenic stimulus	11	2	9.74	0.0243
GO:0003309	type B pancreatic cell differentiation	11	2	9.74	0.0243
GO:0010560	positive regulation of glycoprotein biosynthetic process	11	2	9.74	0.0243
GO:0010874	regulation of cholesterol efflux	11	2	9.74	0.0243
GO:0014823	response to activity	11	2	9.74	0.0243
GO:0032369	negative regulation of lipid transport	11	2	9.74	0.0243
GO:0035411	catenin import into nucleus	11	2	9.74	0.0243
GO:0042744	hydrogen peroxide catabolic process	11	2	9.74	0.0243
GO:0048714	positive regulation of oligodendrocyte differentiation	11	2	9.74	0.0243
GO:0071425	hematopoietic stem cell proliferation	11	2	9.74	0.0243
GO:0071827	plasma lipoprotein particle organization	11	2	9.74	0.0243
GO:0085029	extracellular matrix assembly	11	2	9.74	0.0243
GO:0090303	positive regulation of wound healing	11	2	9.74	0.0243
GO:1901890	positive regulation of cell junction assembly	11	2	9.74	0.0243
GO:1903393	positive regulation of adherens junction organization	11	2	9.74	0.0243
GO:0002685	regulation of leukocyte migration	28	3	5.28	0.0244
GO:0006635	fatty acid beta-oxidation	28	3	5.28	0.0244
GO:0045669	positive regulation of osteoblast differentiation	28	3	5.28	0.0244
GO:0048286	lung alveolus development	28	3	5.28	0.0244
GO:0060537	muscle tissue development	156	8	2.41	0.0245
GO:0045926	negative regulation of growth	100	6	2.83	0.0251
GO:0031345	negative regulation of cell projection organization	74	5	3.21	0.0253
GO:0030326	embryonic limb morphogenesis	29	3	5.18	0.0254
GO:0030029	actin filament-based process	283	12	1.99	0.0259
GO:0050708	regulation of protein secretion	129	7	2.55	0.0263
GO:0070486	leukocyte aggregation	129	7	2.55	0.0263
GO:0001701	in utero embryonic development	220	10	2.13	0.0267
GO:0006006	glucose metabolic process	75	5	3.16	0.0267
GO:0021575	hindbrain morphogenesis	29	3	5.08	0.0267
GO:0030258	lipid modification	75	5	3.16	0.0267
GO:0046847	filopodium assembly	29	3	5.08	0.0267
GO:1903036	positive regulation of response to wounding	29	3	5.08	0.0267
GO:0048568	embryonic organ development	55	4	3.77	0.0269
GO:1901605	alpha-amino acid metabolic process	76	5	3.15	0.0269
GO:0050727	regulation of inflammatory response	51	4	3.76	0.0274
GO:0043065	positive regulation of apoptotic process	253	11	2.04	0.0276
GO:0061005	cell differentiation involved in kidney development	12	2	8.92	0.0279
GO:0045598	regulation of fat cell differentiation	30	3	4.96	0.0281
GO:0048593	camera-type eye morphogenesis	52	4	3.72	0.0281
GO:0044703	multi-organism reproductive process	31	3	4.95	0.0282
GO:0048609	multicellular organismal reproductive process	222	10	2.11	0.0282
GO:0044057	regulation of system process	131	7	2.51	0.0283
GO:0018212	peptidyl-tyrosine modification	103	6	2.74	0.0285
GO:0001937	negative regulation of endothelial cell proliferation	12	2	8.77	0.0287
GO:0002068	glandular epithelial cell development	12	2	8.77	0.0287
GO:0010596	negative regulation of endothelial cell migration	12	2	8.77	0.0287
GO:0010737	protein kinase A signaling	12	2	8.77	0.0287
GO:0031128	developmental induction	12	2	8.77	0.0287
GO:0035924	cellular response to vascular endothelial growth factor stimulus	12	2	8.77	0.0287
GO:0046579	positive regulation of Ras protein signal transduction	12	2	8.77	0.0287
GO:0060384	innervation	12	2	8.77	0.0287
GO:0060669	embryonic placenta morphogenesis	12	2	8.77	0.0287
GO:0060828	regulation of canonical Wnt signaling pathway	31	3	4.91	0.0287
GO:0071320	cellular response to cAMP	12	2	8.77	0.0287
GO:0097150	neuronal stem cell population maintenance	12	2	8.77	0.0287
GO:0072001	renal system development	54	4	3.69	0.0288
GO:0043068	positive regulation of programmed cell death	255	11	2.02	0.029
GO:0051897	positive regulation of protein kinase B signaling	30	3	4.89	0.0292
GO:0055017	cardiac muscle tissue growth	30	3	4.89	0.0292
GO:1901888	regulation of cell junction assembly	30	3	4.89	0.0292
GO:0010035	response to inorganic substance	132	7	2.49	0.0293
GO:0002791	regulation of peptide secretion	77	5	3.07	0.0295
GO:0090276	regulation of peptide hormone secretion	77	5	3.07	0.0295
GO:0001649	osteoblast differentiation	80	5	3.05	0.0301
GO:0048589	developmental growth	110	6	2.71	0.0301
GO:0051051	negative regulation of transport	193	9	2.18	0.0301
GO:0070371	ERK1 and ERK2 cascade	78	5	3.03	0.0309
GO:0001678	cellular glucose homeostasis	53	4	3.6	0.031
GO:0050954	sensory perception of mechanical stimulus	53	4	3.6	0.031
GO:0014896	muscle hypertrophy	31	3	4.71	0.0318
GO:0014897	striated muscle hypertrophy	31	3	4.71	0.0318
GO:0032526	response to retinoic acid	31	3	4.71	0.0318
GO:0006898	receptor-mediated endocytosis	79	5	2.99	0.0324
GO:0045687	positive regulation of glial cell differentiation	13	2	8.1	0.0325
GO:0007159	leukocyte cell-cell adhesion	135	7	2.43	0.0326
GO:0048066	developmental pigmentation	13	2	8.06	0.0328
GO:2000036	regulation of stem cell population maintenance	13	2	8.06	0.0328
GO:0021549	cerebellum development	54	4	3.53	0.0329
GO:0045807	positive regulation of endocytosis	54	4	3.53	0.0329
GO:0002042	cell migration involved in sprouting angiogenesis	13	2	7.97	0.0335
GO:0002063	chondrocyte development	13	2	7.97	0.0335
GO:0002089	lens morphogenesis in camera-type eye	13	2	7.97	0.0335
GO:0010719	negative regulation of epithelial to mesenchymal transition	13	2	7.97	0.0335
GO:0010876	lipid localization	107	6	2.63	0.0335
GO:0030199	collagen fibril organization	13	2	7.97	0.0335
GO:0030201	heparan sulfate proteoglycan metabolic process	13	2	7.97	0.0335
GO:0032371	regulation of sterol transport	13	2	7.97	0.0335
GO:0032374	regulation of cholesterol transport	13	2	7.97	0.0335
GO:0035116	embryonic hindlimb morphogenesis	13	2	7.97	0.0335
GO:0048483	autonomic nervous system development	13	2	7.97	0.0335
GO:0071825	protein-lipid complex subunit organization	13	2	7.97	0.0335
GO:1903020	positive regulation of glycoprotein metabolic process	13	2	7.97	0.0335
GO:0035282	segmentation	32	3	4.6	0.0336
GO:0032787	monocarboxylic acid metabolic process	170	8	2.25	0.0341
GO:0002088	lens development in camera-type eye	32	3	4.55	0.0346
GO:0009755	hormone-mediated signaling pathway	32	3	4.55	0.0346
GO:0030595	leukocyte chemotaxis	32	3	4.55	0.0346
GO:0031623	receptor internalization	32	3	4.55	0.0346
GO:0060419	heart growth	32	3	4.55	0.0346
GO:0061178	regulation of insulin secretion involved in cellular response to glucose stimulus	32	3	4.55	0.0346
GO:0001816	cytokine production	137	7	2.39	0.0349
GO:1901700	response to oxygen-containing compound	145	7	2.38	0.0358
GO:1901698	response to nitrogen compound	264	11	1.95	0.036
GO:0043542	endothelial cell migration	33	3	4.44	0.0365
GO:0048522	positive regulation of cellular process	848	22	1.61	0.0365
GO:0048663	neuron fate commitment	14	2	7.52	0.0365
GO:0002682	regulation of immune system process	332	13	1.83	0.0367
GO:0050877	neurological system process	268	11	1.94	0.0369
GO:0001936	regulation of endothelial cell proliferation	33	3	4.4	0.0374
GO:0002699	positive regulation of immune effector process	33	3	4.4	0.0374

## Sheet: Table 9
Table 9: Genes that are significantly (P<=0.05) down-regulated (negative log2(FC)) or upregulated (positive log2(FC) in the in vitro system compared to the in vivo system
		Compare between unsorted cells and in vivo proliferating neural progenitors								Compare between GFP+ and in vivo immature neurons
Gene	Gene annotation	Log2 (FC)	lowExpressed	medianCount1	medianCount2	adjusted P value	pval	RPKM of in vitro cells	RPKM of in vivo cells	Log2 (FC)	lowExpressed	medianCount1	medianCount2	adjusted P value	pval	RPKM of in vitro cells	RPKM of in vivo cells
Foxg1	forkhead box G1	-13.779	FALSE	1026	0	1.17768e-08	5.6459e-13	54.9228	0	-13.7385	FALSE	1052	0	1.51138e-12	7.39061e-17	53.3908	0
LOC102642137	40S ribosomal protein S13-like	-5.45319	FALSE	62.5	1	3.58725e-07	1.72009e-11	33.2266	0.757495	-12.4489	FALSE	39.5	0	1.77262e-14	8.66677e-19	21.842	0
Ndufs5	NADH dehydrogenase (ubiquinone) Fe-S protein 5	-11.3065	FALSE	25	0	0.000423354	2.03643e-08	9.89338	0	-11.1423	FALSE	14.5	0	6.57274e-09	3.21484e-13	8.82915	0
Stip1	stress-induced phosphoprotein 1	-9.41777	FALSE	747	1	0.0260559	1.26405e-06	86.6876	0.125989	-10.4499	FALSE	55	0	0.00560408	2.75358e-07	5.78923	0
Gtf3c6	general transcription factor IIIC, polypeptide 6, alpha	-12.4785	FALSE	160	0	0.00306035	1.47672e-07	22.3352	0	-9.93985	FALSE	30.5	0	0.00194247	9.53685e-08	3.83704	0
Gm3764	predicted gene 3764	-13.9129	FALSE	2964	0	1.27087e-05	6.0988e-10	60.2632	0	-9.21108	FALSE	374.5	1	0.000113921	5.58164e-09	12.647	0.021079
3110039M20Rik	RIKEN cDNA 3110039M20 gene	-10.5062	FALSE	29	0	1.82236e-06	8.73993e-11	5.68151	0	-8.97533	FALSE	6.5	0	3.32778e-06	1.62831e-10	1.96609	0
Bcl11b	B cell leukemia/lymphoma 11B	-5.18996	FALSE	8.5	0	0.00124891	6.01654e-08	0.150396	0	-8.4921	FALSE	65	0	4.52259e-06	2.21305e-10	1.40693	0
Lzts1	leucine zipper, putative tumor suppressor 1	-6.58148	FALSE	8	0	1.7822e-05	8.5551e-10	0.378392	0	-7.81636	FALSE	22	0	2.83665e-05	1.38888e-09	0.880479	0
Bcl11a	B cell CLL/lymphoma 11A (zinc finger protein)	-5.87409	FALSE	13	0	0.000193122	9.2816e-09	0.229353	0	-7.34054	FALSE	449.5	2	0.0359924	1.77267e-06	15.5376	0.0958654
H2afy2	H2A histone family, member Y2	-10.1662	FALSE	49	0	0.000273325	1.31413e-08	4.67455	0	-7.2205	FALSE	128	1	0.00364992	1.79269e-07	13.9469	0.0935137
Epha4	Eph receptor A4	-12.8567	FALSE	917.5	0	0.000284286	1.36689e-08	28.9765	0	-6.96708	FALSE	10	0	0.000559621	2.74485e-08	0.500203	0
Hdac2	histone deacetylase 2	-11.8495	FALSE	127.5	0	0.0307402	1.49239e-06	14.4202	0	-6.36952	FALSE	170	1	0.0323696	1.59386e-06	21.2908	0.257392
Ddx21	DEAD (Asp-Glu-Ala-Asp) box polypeptide 21	-10.1295	FALSE	88	0	0.0476396	2.3162e-06	4.3852	0	-5.73416	FALSE	3	0	0.00889207	4.3715e-07	0.207989	0
Peg12	paternally expressed 12	-15.6364	FALSE	2831.5	0	0.000661902	3.18513e-08	199.217	0	-5.53603	FALSE	2	0	0.00888506	4.36784e-07	0.183662	0
Dck	deoxycytidine kinase	-11.8283	FALSE	218	0	0.0126267	6.11166e-07	14.2088	0	-4.96095	FALSE	1	0	0.00308492	1.51511e-07	0.122008	0
Rps3a1	ribosomal protein S3A1	-3.86858	FALSE	74	2	0.00422413	2.03936e-07	17.5205	1.19946	-4.20824	FALSE	31	1	2.55091e-08	1.24775e-12	7.98575	0.432013
Srsf10	serine/arginine-rich splicing factor 10	-3.68128	FALSE	725.5	43	0.00090886	4.37541e-08	29.9208	2.31195	-4.11154	FALSE	350.5	21	0.00236619	1.16183e-07	16.6029	0.960468
Grb10	growth factor receptor bound protein 10	-13.0956	FALSE	885	0	0.00131996	6.35911e-08	34.2254	0	-3.97944	FALSE	1	0	0.00736529	3.62002e-07	0.0616876	0
AI854517	expressed sequence AI854517	-8.66928	FALSE	28.5	0	0.00552712	2.66998e-07	1.59045	0	-3.86233	FALSE	1	0	0.000251143	1.23109e-08	0.0572312	0
Lima1	LIM domain and actin binding 1	-6.88354	FALSE	13	0	0.0314835	1.52855e-06	0.464403	0	-3.36219	FALSE	1	0	0.0397089	1.9562e-06	0.0402084	0
Xist	inactive X specific transcripts	-8.87132	FALSE	146.5	0	0.000473078	2.27584e-08	1.94054	0	-3.26429	FALSE	2.5	0	7.63888e-07	3.73704e-11	0.0375349	0
Fabp5	fatty acid binding protein 5, epidermal	-12.891	FALSE	127	0	1.48114e-05	7.10855e-10	29.6717	0	-3.19149	FALSE	97.5	10	0.000566609	2.7794e-08	21.9895	2.40701
LOC102638826	uncharacterized LOC102638826	-3.8167	FALSE	29.5	1	8.20188e-06	3.93526e-10	4.39572	0.311931	-3.11497	FALSE	20	2	5.23545e-12	2.56025e-16	3.80834	0.439178
Rplp0	ribosomal protein, large, P0	-1.18968	FALSE	411	122	0.0816404	3.97722e-06	70.0819	30.7237	-2.11312	FALSE	162	36	8.60172e-05	4.21384e-09	30.2078	6.97765
Rps15a	ribosomal protein S15A	-3.23888	FALSE	157	11	0.00185928	8.96296e-08	6.60099	0.69921	-1.49187	FALSE	106.5	33	0.000244895	1.20041e-08	5.21242	1.85327
Marcks	myristoylated alanine rich protein kinase C substrate	-1.27903	FALSE	12327.5	3934	0.0284614	1.38122e-06	689.31	284.043	-1.31884	FALSE	9285	3614	2.00528e-05	9.8168e-10	532.9	213.615
Rps11	ribosomal protein S11	-1.3625	FALSE	682	155	0.0194088	9.4085e-07	217.127	84.4425	-1.14189	FALSE	390	160	0.0222816	1.09643e-06	194.466	88.1037
Actb	actin, beta	-1.14604	FALSE	20738	7307	0.00520363	2.51322e-07	2547.54	1151.13	-1.1112	FALSE	31787	13065	2.54438e-09	1.24432e-13	3812.8	1764.79
LOC674896	40S ribosomal protein S11-like	-1.63039	FALSE	118	23	0.00887611	4.29316e-07	30.4371	9.83122	-0.955098	FALSE	66.5	34	0.0460687	2.27018e-06	26.594	13.7151
LOC102632565	uncharacterized LOC102632565	-2.85041	FALSE	303.5	40	1.06116e-07	5.08781e-12	84.8161	11.7596	-0.854156	FALSE	138.5	66	0.00377124	1.85237e-07	39.9767	22.1131
LOC102642140	uncharacterized LOC102642140	-2.58469	FALSE	328	48	1.80617e-07	8.66019e-12	100.558	16.7628	-0.782174	FALSE	145	75	0.0362464	1.78527e-06	49.8189	28.969
Tubb3	tubulin, beta 3 class III	-8.88097	FALSE	1497	2	3.37317e-05	1.61962e-09	172.458	0.3651	-0.659094	FALSE	12752	6352	0.00389655	1.91401e-07	1848.65	1170.27
Cox1	cytochrome c oxidase subunit I	2.03077	FALSE	3198.5	8147	0.000986586	4.75005e-08	405.621	1657.46	0.871327	FALSE	3955.5	6775	0.000115213	5.64546e-09	682.424	1248.39
Ubb	ubiquitin B	1.10027	FALSE	821.5	1378	0.000986586	4.75005e-08	129.521	277.62	0.97828	FALSE	685	1150	7.02788e-05	3.44217e-09	132.23	260.365
Dynlt1b	dynein light chain Tctex-type 1B	3.81731	FALSE	2.5	16	0.00528369	2.55214e-07	0.726461	10.2384	1.84367	FALSE	11	33	6.7078e-06	3.28267e-10	3.7029	13.29
LOC100861749	protein SFI1 homolog	9.31121	FALSE	0	29	0.00530811	2.56406e-07	0	2.4815	4.11993	FALSE	2	30	0.000124095	6.08102e-09	0.140846	2.42611
Gm10406	predicted gene 10406	7.3312	FALSE	0	12	0.00016518	7.93793e-09	0	0.629029	5.79931	FALSE	0	4	3.86785e-05	1.89396e-09	0	0.217533
Gm2888	predicted gene 2888	7.20658	FALSE	0	4	0.0172668	8.36692e-07	0	0.576974	7.88227	FALSE	0	5	0.0131073	6.44599e-07	0	0.921635
Pisd-ps1	phosphatidylserine decarboxylase, pseudogene 1	8.24839	FALSE	0	10	0.0159354	7.71989e-07	0	1.18788	8.66965	FALSE	0	18	5.98462e-06	2.92861e-10	0	1.59068
Rpl26	ribosomal protein L26	6.98782	FALSE	1	68	5.0087e-07	2.40191e-11	0.358464	45.469	13.0954	FALSE	0	65	3.8634e-14	1.88901e-18	0	34.1879
Pisd-ps3	phosphatidylserine decarboxylase, pseudogene 3	13.9733	FALSE	0	559	8.1456e-07	3.90639e-11	0	62.8258	14.3835	FALSE	0	792	6.46476e-14	3.1611e-18	0	83.4862

[truncated: 1 more sheets: Sheet1]
